# Supplementary material for: Impact of multiple environmental factors on influenza–like illness in Fujian Province, China, 2015–2023: a multicity study
Source: Front Public Health. 2025 Sep 4;13:1656880. doi: 10.3389/fpubh.2025.1656880 (PMC12443796; doi:10.3389/fpubh.2025.1656880)
Supplement: Supplementary file 1 [file Data_Sheet_1.ZIP]

Archive with 3 entries (2 files):
- Supplementary Attachment/
- Supplementary Attachment/Supplementary Figure Attachment.docx
- Supplementary Attachment/Supplementary Table Attachment.xlsx
