# Supplementary material for: Impact of multiple environmental factors on influenza–like illness in Fujian Province, China, 2015–2023: a multicity study
Source: Front Public Health. 2025 Sep 4;13:1656880. doi: 10.3389/fpubh.2025.1656880 (PMC12443796; doi:10.3389/fpubh.2025.1656880)
Supplement: Supplementary file 1 [file Data_Sheet_1.ZIP › Supplementary Attachment/Supplementary Table Attachment.xlsx]

## Sheet: Table S1
Table S1. Daily air quality and meteorological measurementa for 9 cities in Fujian Province from 2015 to 2023.
No.	city	Date	Daily number of ILI cases	Mean temperature (℃)	Precipitation (mm)	Wind speed (m/s)	AQI	SO2 (μg/m3)	NO2 (μg/m3)	O3 (μg/m3)	PM2.5 (μg/m3)	PM10 (μg/m3)
1	Fuzhou	2015-01-01	43	8.59973	0	14.8379	51	7	33	74	30	51
2	Fuzhou	2015-01-02	94	8.846	0	11.7804	50	6	31	60	28	51
3	Fuzhou	2015-01-03	49	10.8228	0	8.79275	56	8	33	80	31	61
4	Fuzhou	2015-01-04	110	13.1201	0	7.67707	68	9	45	76	41	86
5	Fuzhou	2015-01-05	119	14.4451	0.0641959	6.11287	69	8	46	54	41	89
6	Fuzhou	2015-01-06	90	14.6662	0.921014	15.2848	131	11	55	108	100	166
7	Fuzhou	2015-01-07	76	9.72563	0.672572	16.3025	61	5	34	89	43	45
8	Fuzhou	2015-01-08	79	8.88648	0.341879	14.8625	50	9	25	93	32	51
9	Fuzhou	2015-01-09	98	9.71054	6.62e-06	12.479	74	11	41	98	54	86
10	Fuzhou	2015-01-10	86	11.0357	6.62e-06	11.5269	74	18	54	93	55	91
11	Fuzhou	2015-01-11	81	12.6174	0.00226635	16.1952	64	13	40	101	44	77
12	Fuzhou	2015-01-12	111	9.86107	4.66391	22.724	60	12	20	105	37	69
13	Fuzhou	2015-01-13	61	9.24149	29.4148	14.3583	38	2	31	76	13	9
14	Fuzhou	2015-01-14	99	11.4413	19.3157	15.7474	29	3	18	58	13	20
15	Fuzhou	2015-01-15	70	10.1399	0	12.1045	33	4	25	65	18	31
16	Fuzhou	2015-01-16	97	10.8656	0	12.2359	57	6	44	66	32	65
17	Fuzhou	2015-01-17	107	9.1996	0	16.9869	100	11	32	115	75	105
18	Fuzhou	2015-01-18	70	10.4674	0	12.238	127	11	44	98	96	127
19	Fuzhou	2015-01-19	83	10.4924	0	16.7498	89	11	38	127	66	102
20	Fuzhou	2015-01-20	124	11.9104	0.00941508	9.16901	78	11	49	112	41	105
21	Fuzhou	2015-01-21	82	12.2165	0.0349189	9.86447	74	8	47	95	48	97
22	Fuzhou	2015-01-22	97	10.7792	0	9.77936	79	11	45	117	58	107
23	Fuzhou	2015-01-23	116	10.6377	0	9.09221	103	12	49	110	78	111
24	Fuzhou	2015-01-24	82	13.9093	1.53776	9.41649	85	7	53	92	63	95
25	Fuzhou	2015-01-25	33	14.7122	1.39887	8.24149	66	5	55	58	47	77
26	Fuzhou	2015-01-26	76	14.2066	0.946545	11.6215	99	6	52	66	74	95
27	Fuzhou	2015-01-27	65	11.1788	0.381423	18.0549	106	5	36	87	80	81
28	Fuzhou	2015-01-28	58	9.55235	0.116178	15.1718	43	3	22	61	30	43
29	Fuzhou	2015-01-29	89	11.9974	0.169184	12.206	53	7	42	50	30	56
30	Fuzhou	2015-01-30	83	8.86648	0.400135	18.0606	34	5	41	25	19	34
31	Fuzhou	2015-01-31	54	8.01791	0.273818	18.794	53	6	25	45	37	49
32	Fuzhou	2015-02-01	53	9.39483	7.5e-05	12.2013	67	8	29	59	49	68
33	Fuzhou	2015-02-02	95	10.6331	0.297103	8.62114	60	5	46	41	40	69
34	Fuzhou	2015-02-03	94	11.223	0.202995	12.1998	59	6	49	21	39	67
35	Fuzhou	2015-02-04	93	8.86089	1.11973	14.6827	31	4	36	38	21	31
36	Fuzhou	2015-02-05	76	7.84033	0.760298	16.7971	54	7	39	93	39	52
37	Fuzhou	2015-02-06	80	7.91558	0.00455911	8.95435	86	12	37	107	64	86
38	Fuzhou	2015-02-07	71	10.349	0.125592	10.5989	76	10	58	52	56	85
39	Fuzhou	2015-02-08	48	9.15346	0.143422	20.2775	82	11	33	136	60	79
40	Fuzhou	2015-02-09	79	6.22413	0.00227956	15.2215	68	8	18	121	28	49
41	Fuzhou	2015-02-10	68	8.19143	0	8.80871	51	7	35	94	28	51
42	Fuzhou	2015-02-11	78	10.8922	0	8.65457	74	9	45	94	54	90
43	Fuzhou	2015-02-12	48	11.7499	0	8.11372	76	10	44	108	56	101
44	Fuzhou	2015-02-13	80	13.8459	0	7.19196	78	10	41	127	46	106
45	Fuzhou	2015-02-14	76	14.7398	0.155206	8.8111	73	7	39	111	48	96
46	Fuzhou	2015-02-15	51	14.0655	6.85095	8.83741	75	4	44	80	55	83
47	Fuzhou	2015-02-16	75	16.1578	3.22128	10.0567	49	3	26	97	34	47
48	Fuzhou	2015-02-17	76	13.849	0.463655	12.9222	80	5	21	108	59	84
49	Fuzhou	2015-02-18	34	12.495	0.450458	15.6999	90	7	16	123	67	110
50	Fuzhou	2015-02-19	31	11.9028	0.589878	15.7233	83	16	13	139	51	98
51	Fuzhou	2015-02-20	22	12.6312	2.04172	10.9904	62	4	19	114	25	46
52	Fuzhou	2015-02-21	30	14.967	7.62179	8.79989	51	3	35	49	36	51
53	Fuzhou	2015-02-22	39	13.3718	0.644857	11.7654	32	2	22	52	22	24
54	Fuzhou	2015-02-23	76	12.3209	3.606	10.6201	26	2	21	51	17	19
55	Fuzhou	2015-02-24	61	14.413	1.80887	10.6639	43	3	18	85	16	22
56	Fuzhou	2015-02-25	53	16.083	1.19433	11.8398	45	3	23	90	20	29
57	Fuzhou	2015-02-26	64	13.5857	0.960087	17.403	37	3	19	74	7	14
58	Fuzhou	2015-02-27	66	11.4043	0.351959	14.8456	38	3	20	75	9	14
59	Fuzhou	2015-02-28	59	12.1956	2.80149	12.5553	37	4	27	73	16	28
60	Fuzhou	2015-03-01	81	10.4599	0.420925	14.2517	25	3	19	49	10	15
61	Fuzhou	2015-03-02	83	11.4383	0.166437	9.78242	49	6	22	81	33	49
62	Fuzhou	2015-03-03	53	12.7159	12.2418	14.0653	67	6	40	58	49	73
63	Fuzhou	2015-03-04	63	8.16264	6.06657	19.6934	40	3	19	70	28	33
64	Fuzhou	2015-03-05	42	8.21513	10.4502	13.496	34	3	27	68	20	29
65	Fuzhou	2015-03-06	82	9.43092	2.12913	12.6714	33	4	32	40	23	30
66	Fuzhou	2015-03-07	79	10.5901	0.589294	11.3199	31	4	33	38	22	31
67	Fuzhou	2015-03-08	50	11.797	2.79729	8.67897	48	4	40	38	31	48
68	Fuzhou	2015-03-09	63	13.4569	0.987409	16.299	62	6	26	114	36	53
69	Fuzhou	2015-03-10	80	8.78667	3.80001	16.3656	63	4	16	115	36	58
70	Fuzhou	2015-03-11	76	8.17215	7.02146	8.81801	44	4	34	85	31	42
71	Fuzhou	2015-03-12	83	10.9338	6.26137	9.0273	57	6	33	92	30	63
72	Fuzhou	2015-03-13	104	14.4676	0.0588609	7.74957	64	8	50	93	34	78
73	Fuzhou	2015-03-14	109	15.5436	3.60607	9.72782	68	10	53	85	39	85
74	Fuzhou	2015-03-15	25	15.4124	3.4805	9.37952	68	7	55	75	49	79
75	Fuzhou	2015-03-16	114	16.4583	1.63659	7.86827	55	8	48	55	35	60
76	Fuzhou	2015-03-17	85	18.8666	0.402767	10.6366	61	6	44	87	38	73
77	Fuzhou	2015-03-18	101	21.6048	0.00600788	14.7121	70	7	44	105	41	91
78	Fuzhou	2015-03-19	101	18.835	0.0383655	13.1941	78	7	40	134	43	96
79	Fuzhou	2015-03-20	94	17.9364	0.259658	10.9998	67	9	40	120	32	64
80	Fuzhou	2015-03-21	65	15.9862	0.319354	13.1979	53	6	35	88	32	56
81	Fuzhou	2015-03-22	93	16.0198	0.74711	15.3467	97	8	26	156	39	65
82	Fuzhou	2015-03-23	101	11.1883	10.7434	14.6259	98	7	25	157	31	81
83	Fuzhou	2015-03-24	129	12.2404	2.74163	22.7662	53	5	18	104	14	38
84	Fuzhou	2015-03-25	138	11.5975	0.761795	14.6102	58	6	25	109	16	35
85	Fuzhou	2015-03-26	112	12.465	6.07602	8.31132	47	5	45	79	25	47
86	Fuzhou	2015-03-27	90	15.4307	1.09688	10.0049	45	4	33	90	25	36
87	Fuzhou	2015-03-28	84	16.6019	0	7.22385	62	8	40	114	31	56
88	Fuzhou	2015-03-29	76	18.3465	0.0522492	10.504	64	13	51	116	36	78
89	Fuzhou	2015-03-30	123	19.8362	1.44418	10.6052	71	9	46	125	33	83
90	Fuzhou	2015-03-31	86	22.8184	0.745751	13.0557	74	8	46	95	40	98
91	Fuzhou	2015-04-01	95	23.8526	0	16.1988	80	8	34	136	33	84
92	Fuzhou	2015-04-02	56	23.6388	0.173831	20.5316	68	8	31	111	30	86
93	Fuzhou	2015-04-03	101	23.3605	0.00842049	16.5209	61	7	27	108	29	72
94	Fuzhou	2015-04-04	63	23.5448	0.346749	14.2377	73	9	31	128	43	87
95	Fuzhou	2015-04-05	58	23.8225	0	10.0128	105	9	33	165	59	121
96	Fuzhou	2015-04-06	73	19.5933	0.699404	18.0396	93	8	36	103	70	116
97	Fuzhou	2015-04-07	109	12.9934	11.3915	20.5896	44	3	16	88	10	15
98	Fuzhou	2015-04-08	73	11.3865	9.17399	15.1703	44	3	17	88	15	22
99	Fuzhou	2015-04-09	78	12.0209	20.0414	11.2255	42	3	32	84	28	38
100	Fuzhou	2015-04-10	86	12.9918	2.84734	12.1797	30	3	35	60	16	25
101	Fuzhou	2015-04-11	91	12.6923	3.97434	9.60506	50	4	38	69	35	48
102	Fuzhou	2015-04-12	85	15.3212	0.64799	8.70652	62	10	43	114	35	74
103	Fuzhou	2015-04-13	115	15.3071	0	12.3882	73	7	39	108	33	96
104	Fuzhou	2015-04-14	85	15.8862	0	12.3971	72	9	28	126	23	72
105	Fuzhou	2015-04-15	84	19.5457	0	11.3244	104	12	51	164	39	91
106	Fuzhou	2015-04-16	78	21.5571	0	12.094	122	11	55	184	45	108
107	Fuzhou	2015-04-17	108	19.2745	1.25e-05	11.7786	85	9	57	121	63	118
108	Fuzhou	2015-04-18	112	20.8505	2.14887	11.4674	87	10	53	77	64	123
109	Fuzhou	2015-04-19	71	23.0035	9.86882	17.0592	80	6	40	57	41	111
110	Fuzhou	2015-04-20	87	18.0152	22.9262	13.8309	52	4	37	55	32	55
111	Fuzhou	2015-04-21	96	16.0342	15.8601	9.70087	49	3	21	97	18	34
112	Fuzhou	2015-04-22	110	17.66	0.0566708	12.5498	98	7	35	157	31	67
113	Fuzhou	2015-04-23	107	18.0159	0.0891664	10.0474	76	9	48	131	29	69
114	Fuzhou	2015-04-24	117	19.0848	0.106524	11.5448	68	8	35	121	24	56
115	Fuzhou	2015-04-25	72	18.5332	0.0893492	11.22	63	8	26	115	22	48
116	Fuzhou	2015-04-26	62	19.9132	0.790564	11.1841	83	8	29	140	25	69
117	Fuzhou	2015-04-27	92	20.8399	14.0554	7.97885	87	12	40	144	47	105
118	Fuzhou	2015-04-28	85	20.4511	10.5946	9.54379	57	4	39	108	36	54
119	Fuzhou	2015-04-29	71	23.0899	6.85277	10.6728	80	6	31	136	26	64
120	Fuzhou	2015-04-30	80	21.6686	0.231867	10.7575	108	7	23	169	63	89
121	Fuzhou	2015-05-01	77	20.757	3.14657	9.164	89	5	31	147	51	81
122	Fuzhou	2015-05-02	43	23.9795	6.4821	14.879	66	6	31	81	37	82
123	Fuzhou	2015-05-03	67	23.6525	1.94854	13.2456	71	4	23	125	31	61
124	Fuzhou	2015-05-04	88	18.9606	12.9517	12.0576	78	3	21	134	34	49
125	Fuzhou	2015-05-05	100	17.0809	1.62491	10.2327	78	4	27	134	27	49
126	Fuzhou	2015-05-06	122	19.8596	4.653	8.72525	69	6	52	78	48	87
127	Fuzhou	2015-05-07	94	22.064	4.68857	11.6231	77	8	49	132	46	98
128	Fuzhou	2015-05-08	68	20.937	6.34936	10.1625	73	7	41	110	53	92
129	Fuzhou	2015-05-09	74	21.9845	5.11868	10.8621	73	5	44	124	51	96
130	Fuzhou	2015-05-10	64	20.7365	3.06247	11.8437	79	4	22	135	17	38
131	Fuzhou	2015-05-11	113	22.556	11.1252	11.6454	73	6	34	128	29	66
132	Fuzhou	2015-05-12	103	20.1583	1.83335	9.87488	76	5	19	131	9	31
133	Fuzhou	2015-05-13	112	23.8372	0	11.1417	133	10	38	196	31	82
134	Fuzhou	2015-05-14	80	25.5668	0.719827	13.6685	103	9	46	163	47	112
135	Fuzhou	2015-05-15	73	26.064	1.45817	16.204	83	8	35	140	32	86
136	Fuzhou	2015-05-16	57	23.0823	62.95	12.7291	68	6	31	121	25	58
137	Fuzhou	2015-05-17	50	22.3491	5.30769	11.0501	44	4	26	88	24	41
138	Fuzhou	2015-05-18	84	25.531	3.5647	15.5308	58	5	31	58	30	66
139	Fuzhou	2015-05-19	77	22.8032	37.4496	9.97644	42	5	37	25	23	42
140	Fuzhou	2015-05-20	68	21.5279	10.3134	14.2968	44	4	35	82	27	44
141	Fuzhou	2015-05-21	73	16.6371	22.2817	12.7029	64	3	21	117	13	27
142	Fuzhou	2015-05-22	86	19.5353	1.10546	7.71732	42	3	37	84	17	33
143	Fuzhou	2015-05-23	64	20.6673	13.7088	6.72356	44	4	52	37	23	44
144	Fuzhou	2015-05-24	57	21.2009	7.43608	7.27134	39	3	30	78	14	26
145	Fuzhou	2015-05-25	66	21.9495	1.62763	8.5043	54	4	41	76	31	58
146	Fuzhou	2015-05-26	63	20.8812	7.35029	7.77276	51	4	48	44	27	52
147	Fuzhou	2015-05-27	84	23.8099	3.84022	11.5952	57	4	48	63	35	65
148	Fuzhou	2015-05-28	67	25.6316	5.77964	11.6407	59	4	35	90	32	69
149	Fuzhou	2015-05-29	72	26.9755	2.5086	16.0423	73	3	26	128	28	63
150	Fuzhou	2015-05-30	51	24.5456	13.5964	10.8185	55	3	34	60	26	60
151	Fuzhou	2015-05-31	60	22.4238	7.3219	9.08399	35	4	27	50	20	35
152	Fuzhou	2015-06-01	91	25.417	4.16073	12.6706	49	5	26	98	19	42
153	Fuzhou	2015-06-02	53	27.1394	1.60809	16.4946	52	5	23	60	20	53
154	Fuzhou	2015-06-03	68	25.0886	28.5409	15.2738	55	5	24	91	23	59
155	Fuzhou	2015-06-04	51	20.6433	20.3406	9.85703	36	4	32	71	14	21
156	Fuzhou	2015-06-05	77	22.8605	12.1128	10.272	51	5	54	39	25	51
157	Fuzhou	2015-06-06	37	21.6715	6.5374	7.99664	36	4	32	72	20	32
158	Fuzhou	2015-06-07	43	25.5371	5.89784	13.0263	65	5	29	118	34	66
159	Fuzhou	2015-06-08	73	26.6377	0.817465	14.4935	56	5	28	81	28	63
160	Fuzhou	2015-06-09	53	26.6937	2.99817	14.2006	72	6	27	126	27	61
161	Fuzhou	2015-06-10	66	27.24	19.0513	13.7399	56	5	25	107	24	47
162	Fuzhou	2015-06-11	66	26.0947	9.1693	11.2792	46	3	24	91	16	37
163	Fuzhou	2015-06-12	67	27.0858	5.05177	8.83767	68	5	25	121	14	36
164	Fuzhou	2015-06-13	59	26.8615	4.44509	12.9634	58	4	21	110	21	48
165	Fuzhou	2015-06-14	24	27.4099	4.44853	12.1031	45	5	26	86	17	45
166	Fuzhou	2015-06-15	84	28.4596	0.424555	12.627	52	6	22	94	20	53
167	Fuzhou	2015-06-16	63	28.6673	0	14.7722	66	7	23	119	23	61
168	Fuzhou	2015-06-17	58	28.796	0	16.0307	73	8	26	127	25	68
169	Fuzhou	2015-06-18	47	26.6511	14.9388	13.2784	80	6	32	136	30	69
170	Fuzhou	2015-06-19	48	24.1319	6.92942	10.4727	31	4	25	61	11	26
171	Fuzhou	2015-06-20	25	24.9938	5.64631	8.71176	39	5	28	75	19	39
172	Fuzhou	2015-06-21	50	24.8264	6.12118	10.468	34	3	22	63	13	34
173	Fuzhou	2015-06-22	74	26.181	3.62663	9.87077	53	5	32	65	22	56
174	Fuzhou	2015-06-23	68	27.2579	2.92991	10.9042	46	4	28	48	17	46
175	Fuzhou	2015-06-24	58	27.6739	7.69727	15.803	36	5	26	43	14	36
176	Fuzhou	2015-06-25	66	28.6366	8.24802	17.5299	42	4	17	45	13	42
177	Fuzhou	2015-06-26	80	29.299	0.153213	18.5898	52	5	16	66	19	54
178	Fuzhou	2015-06-27	57	29.5822	0.0731519	17.6471	51	5	15	60	18	52
179	Fuzhou	2015-06-28	53	28.9221	0.00402601	14.3422	56	4	18	91	25	61
180	Fuzhou	2015-06-29	98	29.0812	0.00399051	15.9179	67	5	22	120	32	76
181	Fuzhou	2015-06-30	92	29.2393	0	17.0158	63	5	19	116	30	73
182	Fuzhou	2015-07-01	69	28.6083	1.58546	17.3584	63	6	20	110	33	75
183	Fuzhou	2015-07-02	78	26.8754	16.6588	11.8217	53	5	21	82	28	56
184	Fuzhou	2015-07-03	72	24.9765	12.3068	10.2314	33	3	33	39	20	33
185	Fuzhou	2015-07-04	69	23.1555	4.73919	14.3917	29	3	19	58	7	18
186	Fuzhou	2015-07-05	51	23.7008	7.75604	15.6589	34	3	14	67	9	22
187	Fuzhou	2015-07-06	88	23.303	2.16497	15.5347	33	2	13	66	6	17
188	Fuzhou	2015-07-07	72	22.9973	1.60542	15.7657	28	4	31	46	11	28
189	Fuzhou	2015-07-08	91	24.1279	2.5191	24.6494	20	3	17	40	7	20
190	Fuzhou	2015-07-09	79	26.2141	3.78234	21.4732	20	3	8	34	7	20
191	Fuzhou	2015-07-10	84	29.4006	1.06645	19.5526	33	4	16	47	10	33
192	Fuzhou	2015-07-11	53	27.869	0.776941	14.9136	35	4	15	52	12	35
193	Fuzhou	2015-07-12	33	28.0775	0.080299	10.7929	43	5	19	64	17	43
194	Fuzhou	2015-07-13	71	28.6141	0.0019183	7.75934	68	6	26	121	26	63
195	Fuzhou	2015-07-14	62	28.2659	0.0310951	8.61811	61	6	28	104	32	72
196	Fuzhou	2015-07-15	57	27.803	0.0901658	8.6493	59	6	20	90	37	67
197	Fuzhou	2015-07-16	54	27.6547	1.1638	8.68619	54	6	18	98	33	59
198	Fuzhou	2015-07-17	61	27.7166	5.27374	9.93923	52	6	20	78	29	55
199	Fuzhou	2015-07-18	45	27.7605	0.498761	11.4554	40	4	15	62	19	40
200	Fuzhou	2015-07-19	36	27.6829	8.34773	13.413	34	3	12	56	14	34
201	Fuzhou	2015-07-20	46	25.701	43.2683	18.2662	30	4	24	30	6	16
202	Fuzhou	2015-07-21	46	25.967	18.685	20.6881	32	5	25	18	12	19
203	Fuzhou	2015-07-22	62	25.841	12.1919	18.1171	30	5	22	43	12	30
204	Fuzhou	2015-07-23	56	26.3518	3.78513	16.7447	25	5	19	38	11	25
205	Fuzhou	2015-07-24	48	26.6175	1.43114	16.3035	33	6	19	47	13	33
206	Fuzhou	2015-07-25	34	27.9147	0.69387	16.0824	40	6	17	53	14	40
207	Fuzhou	2015-07-26	30	28.3537	0.257945	14.8088	51	6	16	56	20	51
208	Fuzhou	2015-07-27	69	28.6531	0.0750799	13.9568	58	6	21	88	26	65
209	Fuzhou	2015-07-28	70	27.4855	3.01056	11.4332	52	5	28	78	26	53
210	Fuzhou	2015-07-29	60	27.4139	5.1851	11.0069	55	6	28	89	24	60
211	Fuzhou	2015-07-30	58	27.465	0.708654	11.7416	54	6	22	99	23	57
212	Fuzhou	2015-07-31	47	28.2785	0.134365	11.0947	62	7	27	114	31	73
213	Fuzhou	2015-08-01	35	28.3677	2.40265	9.5596	70	7	29	110	39	90
214	Fuzhou	2015-08-02	34	28.5203	1.25702	8.01066	67	7	29	111	37	83
215	Fuzhou	2015-08-03	21	28.2993	0	7.92096	64	7	29	116	36	77
216	Fuzhou	2015-08-04	30	28.2472	0	8.27789	63	7	24	115	39	75
217	Fuzhou	2015-08-05	35	28.0759	0.080589	9.2881	50	7	22	82	31	50
218	Fuzhou	2015-08-06	36	28.595	0.00354012	15.5375	37	5	15	56	25	37
219	Fuzhou	2015-08-07	21	28.0885	14.7797	29.308	30	5	10	22	9	30
220	Fuzhou	2015-08-08	17	24.43	177.003	38.7136	22	4	6	44	6	17
221	Fuzhou	2015-08-09	25	24.6521	69.2421	19.5928	40	5	15	62	28	13
222	Fuzhou	2015-08-10	73	26.1812	33.9817	16.1957	33	6	26	65	15	29
223	Fuzhou	2015-08-11	39	27.3759	2.0724	13.8539	38	8	25	65	26	36
224	Fuzhou	2015-08-12	57	27.5938	2.93307	11.7087	50	7	28	94	21	50
225	Fuzhou	2015-08-13	39	26.657	13.3144	13.1631	38	6	28	59	20	38
226	Fuzhou	2015-08-14	52	26.292	15.6497	13.7507	38	6	30	66	19	38
227	Fuzhou	2015-08-15	56	26.8371	5.75801	13.9314	43	7	24	77	20	43
228	Fuzhou	2015-08-16	35	26.7312	8.92188	11.5021	39	5	26	72	15	39
229	Fuzhou	2015-08-17	63	27.0949	2.97223	8.67073	40	6	24	80	16	37
230	Fuzhou	2015-08-18	53	26.1049	23.0781	8.9715	41	5	29	57	16	41
231	Fuzhou	2015-08-19	43	25.7606	2.35437	8.90314	51	5	36	59	28	52
232	Fuzhou	2015-08-20	42	27.7462	0.332834	14.1675	45	5	22	60	22	45
233	Fuzhou	2015-08-21	54	27.7618	0.0239709	20.9948	27	5	13	32	8	27
234	Fuzhou	2015-08-22	58	27.4971	0.739778	22.2474	21	4	10	28	6	21
235	Fuzhou	2015-08-23	45	27.5486	4.95685	13.9931	28	5	19	37	10	28
236	Fuzhou	2015-08-24	43	27.5188	0.774121	12.1151	35	6	19	58	14	35
237	Fuzhou	2015-08-25	55	26.8365	0.138414	8.01026	49	6	23	88	20	49
238	Fuzhou	2015-08-26	53	27.1547	3.58545	8.84396	54	7	26	80	23	57
239	Fuzhou	2015-08-27	64	25.4789	4.23176	7.8048	53	6	24	65	25	55
240	Fuzhou	2015-08-28	66	24.405	25.446	9.10997	55	5	29	59	29	60
241	Fuzhou	2015-08-29	49	24.035	8.44016	8.21126	38	4	27	60	19	38
242	Fuzhou	2015-08-30	49	23.5282	11.8615	8.81223	41	4	29	48	20	41
243	Fuzhou	2015-08-31	56	23.5506	10.8452	6.00367	38	4	28	49	21	38
244	Fuzhou	2015-09-01	50	23.7476	33.9125	7.81126	50	4	40	30	21	39
245	Fuzhou	2015-09-02	53	24.9343	14.8316	8.67973	40	4	32	40	13	32
246	Fuzhou	2015-09-03	53	26.9431	2.09168	7.94058	42	4	21	51	16	42
247	Fuzhou	2015-09-04	53	26.0651	8.69046	7.92732	33	4	26	46	15	33
248	Fuzhou	2015-09-05	43	27.4802	1.82202	11.0262	40	5	28	60	17	40
249	Fuzhou	2015-09-06	61	25.7029	7.00453	11.0056	47	5	26	53	20	47
250	Fuzhou	2015-09-07	73	25.6286	2.44517	11.9798	48	4	21	92	22	48
251	Fuzhou	2015-09-08	60	25.6296	0.199992	13.6	42	4	18	84	20	39
252	Fuzhou	2015-09-09	65	25.0966	0.644333	10.3664	34	4	19	67	14	32
253	Fuzhou	2015-09-10	68	24.7732	0	11.2258	43	4	19	86	18	41
254	Fuzhou	2015-09-11	85	24.9815	0	9.04582	47	5	19	94	19	42
255	Fuzhou	2015-09-12	90	25.1933	1.30526	14.4997	51	5	21	101	25	52
256	Fuzhou	2015-09-13	86	23.1498	1.29606	17.8279	52	7	18	95	33	54
257	Fuzhou	2015-09-14	14	23.6729	0.136582	14.4891	52	6	23	80	27	53
258	Fuzhou	2015-09-15	14	24.2818	0.476768	12.114	53	6	23	60	26	55
259	Fuzhou	2015-09-16	12	23.6947	2.60388	10.1304	34	4	26	48	17	34
260	Fuzhou	2015-09-17	15	24.4713	1.79538	9.93816	50	5	24	100	24	49
261	Fuzhou	2015-09-18	9	25.0352	0.00823986	8.0693	55	6	24	105	24	56
262	Fuzhou	2015-09-19	8	23.4954	4.83642	8.77834	55	5	25	86	32	60
263	Fuzhou	2015-09-20	6	21.7296	13.4365	9.2184	49	4	39	65	31	41
264	Fuzhou	2015-09-21	101	21.4854	7.57035	9.03041	50	4	40	45	11	23
265	Fuzhou	2015-09-22	83	23.838	1.79019	7.01868	48	5	38	60	19	40
266	Fuzhou	2015-09-23	70	26.3892	4.87535	9.72027	59	6	35	96	31	67
267	Fuzhou	2015-09-24	83	24.967	3.25024	8.50661	47	5	27	69	23	47
268	Fuzhou	2015-09-25	59	24.7449	3.74628	9.82259	56	7	33	66	26	61
269	Fuzhou	2015-09-26	64	24.1924	3.12229	14.1696	45	5	23	72	23	45
270	Fuzhou	2015-09-27	48	24.5969	0.572332	16.8079	56	6	18	90	31	62
271	Fuzhou	2015-09-28	89	25.0781	36.0901	30.1754	44	5	17	78	20	44
272	Fuzhou	2015-09-29	35	24.2447	81.3044	19.9677	33	4	10	66	15	17
273	Fuzhou	2015-09-30	81	24.9791	5.34691	11.1801	57	5	45	53	16	34
274	Fuzhou	2015-10-01	57	25.1794	4.73142	14.0794	42	5	26	60	25	42
275	Fuzhou	2015-10-02	56	22.3178	3.63965	13.2768	55	5	21	78	21	60
276	Fuzhou	2015-10-03	40	23.7483	0.23433	14.0702	56	6	27	59	28	62
277	Fuzhou	2015-10-04	49	24.2366	0.534616	14.3013	34	5	27	44	13	31
278	Fuzhou	2015-10-05	39	24.4206	0.467377	11.8226	37	5	27	44	17	37
279	Fuzhou	2015-10-06	44	24.0863	0.633673	11.4923	43	5	29	46	21	43
280	Fuzhou	2015-10-07	57	23.4913	7.56808	7.84174	42	5	33	47	16	41
281	Fuzhou	2015-10-08	62	22.9306	28.7974	11.8657	40	5	32	70	18	36
282	Fuzhou	2015-10-09	63	20.7434	3.61891	11.2754	34	4	27	62	10	27
283	Fuzhou	2015-10-10	59	20.9776	0.267278	9.54527	52	7	39	33	24	53
284	Fuzhou	2015-10-11	50	19.8251	0.0728217	12.8248	54	7	27	82	27	57
285	Fuzhou	2015-10-12	71	20.2063	0	12.8535	61	9	33	99	35	71
286	Fuzhou	2015-10-13	81	20.2894	0	13.6511	78	10	35	119	57	95
287	Fuzhou	2015-10-14	86	20.7108	0	12.4172	70	8	30	107	51	83
288	Fuzhou	2015-10-15	69	21.1542	0	13.199	56	7	31	86	36	62
289	Fuzhou	2015-10-16	82	21.8561	0	18.5832	54	7	29	73	26	57
290	Fuzhou	2015-10-17	68	21.2843	0	19.9291	41	6	15	77	24	41
291	Fuzhou	2015-10-18	69	21.3568	0	21.9809	39	5	15	66	17	39
292	Fuzhou	2015-10-19	103	21.5287	0.121938	21.3187	39	5	16	57	19	39
293	Fuzhou	2015-10-20	71	21.1733	0.678016	19.2503	28	4	16	55	16	27
294	Fuzhou	2015-10-21	76	22.3629	0.0938285	20.5862	33	5	18	54	14	33
295	Fuzhou	2015-10-22	75	22.1319	0.0626117	18.0395	44	6	20	51	22	44
296	Fuzhou	2015-10-23	75	23.0166	0.016903	13.944	54	6	27	58	32	58
297	Fuzhou	2015-10-24	61	23.0768	0.0412365	13.9876	51	6	25	63	27	51
298	Fuzhou	2015-10-25	45	22.3406	0	13.751	43	5	18	65	21	43
299	Fuzhou	2015-10-26	164	22.3311	0.246487	8.65747	54	6	27	69	30	58
300	Fuzhou	2015-10-27	86	23.2726	0.963593	12.2923	65	9	36	82	41	79
301	Fuzhou	2015-10-28	87	20.6452	1.56158	10.8348	54	6	30	57	32	58
302	Fuzhou	2015-10-29	54	22.0679	5.04735	6.60162	75	7	45	51	55	90
303	Fuzhou	2015-10-30	78	18.9898	18.3828	15.7048	50	5	40	39	27	39
304	Fuzhou	2015-10-31	57	17.1513	3.54722	14.0268	25	4	19	49	10	20
305	Fuzhou	2015-11-01	76	16.951	1.82292	10.257	34	5	27	42	13	27
306	Fuzhou	2015-11-02	93	17.5973	1.20195	15.4488	33	6	25	56	17	33
307	Fuzhou	2015-11-03	92	18.0542	0.0221606	12.3436	59	8	31	72	40	68
308	Fuzhou	2015-11-04	68	19.6457	0.877245	13.01	55	6	44	47	28	57
309	Fuzhou	2015-11-05	64	21.5605	0.6186	11.153	49	6	39	27	22	44
310	Fuzhou	2015-11-06	68	23.3686	0.359936	10.4715	45	5	36	32	15	43
311	Fuzhou	2015-11-07	78	24.0788	0.0438448	7.0724	50	6	36	57	19	50
312	Fuzhou	2015-11-08	69	22.6909	9.92744	8.89972	62	7	37	71	35	73
313	Fuzhou	2015-11-09	81	19.0625	2.96999	17.7059	64	5	51	38	9	17
314	Fuzhou	2015-11-10	49	17.534	2.72182	16.7827	38	3	22	75	24	37
315	Fuzhou	2015-11-11	65	16.5483	25.0394	12.856	47	3	37	81	23	35
316	Fuzhou	2015-11-12	77	17.926	6.65462	10.8821	58	4	46	44	17	32
317	Fuzhou	2015-11-13	93	20.3334	2.59355	9.6929	52	5	41	51	19	40
318	Fuzhou	2015-11-14	70	20.007	0.673691	11.0637	44	5	35	53	16	38
319	Fuzhou	2015-11-15	46	20.6892	0.145499	11.0566	47	5	35	60	23	47
320	Fuzhou	2015-11-16	77	21.3328	4.67667	8.65655	62	6	49	61	27	64
321	Fuzhou	2015-11-17	78	22.168	1.20528	9.37178	67	8	49	71	37	83
322	Fuzhou	2015-11-18	73	22.7386	0.57686	12.9698	60	6	38	78	32	70
323	Fuzhou	2015-11-19	81	20.3334	0.523496	10.8803	51	6	32	69	23	51
324	Fuzhou	2015-11-20	91	20.7916	0.0159034	12.0928	53	5	37	57	31	56
325	Fuzhou	2015-11-21	67	20.6841	2.09965	14.364	44	5	32	58	24	44
326	Fuzhou	2015-11-22	68	20.3855	0.756225	12.772	43	5	34	64	14	34
327	Fuzhou	2015-11-23	79	20.6253	0.0111306	17.5378	43	6	31	78	20	43
328	Fuzhou	2015-11-24	96	19.4333	0.0938499	14.036	40	5	18	79	13	28
329	Fuzhou	2015-11-25	104	15.1727	2.23051	17.4076	35	5	28	66	14	34
330	Fuzhou	2015-11-26	74	12.2801	0.215669	17.7843	34	5	18	67	11	29
331	Fuzhou	2015-11-27	85	11.9959	0	13.4201	40	7	23	79	19	37
332	Fuzhou	2015-11-28	99	15.2288	0.315347	9.28281	60	8	45	68	31	69
333	Fuzhou	2015-11-29	53	15.9041	3.27623	9.34466	65	6	52	26	36	59
334	Fuzhou	2015-11-30	86	16.1906	0.558	11.3607	52	5	41	32	26	39
335	Fuzhou	2015-12-01	75	17.076	0.130067	7.98221	59	5	47	37	23	55
336	Fuzhou	2015-12-02	65	16.9369	3.80973	12.0863	57	6	45	38	27	57
337	Fuzhou	2015-12-03	77	15.0152	1.03143	13.9677	50	6	32	52	21	50
338	Fuzhou	2015-12-04	72	14.2744	0.422289	17.9581	61	9	28	66	27	71
339	Fuzhou	2015-12-05	71	11.255	35.5466	13.1825	45	7	33	64	23	45
340	Fuzhou	2015-12-06	49	12.5951	6.51534	15.6627	40	5	32	38	9	22
341	Fuzhou	2015-12-07	106	13.4951	0.0912062	17.9732	41	6	23	81	17	31
342	Fuzhou	2015-12-08	72	14.4457	5.17494	17.4866	39	9	21	77	14	33
343	Fuzhou	2015-12-09	64	14.7207	66.0449	14.1654	53	4	42	68	14	22
344	Fuzhou	2015-12-10	72	16.3249	5.89259	10.8504	35	4	28	53	9	19
345	Fuzhou	2015-12-11	87	14.7984	0.380116	15.3415	43	5	34	51	18	36
346	Fuzhou	2015-12-12	100	14.2289	1.11536	14.2864	56	7	34	53	39	62
347	Fuzhou	2015-12-13	58	15.2356	2.81663	8.79872	66	7	52	53	47	82
348	Fuzhou	2015-12-14	65	14.2174	3.9227	13.3005	59	6	47	26	29	43
349	Fuzhou	2015-12-15	72	12.6908	1.02039	16.2446	42	6	33	43	24	35
350	Fuzhou	2015-12-16	92	9.96759	0.125042	18.6038	73	10	27	73	53	69
351	Fuzhou	2015-12-17	78	6.96779	0	17.9786	52	11	23	76	28	54
352	Fuzhou	2015-12-18	107	9.39345	0	14.2795	55	8	39	67	29	60
353	Fuzhou	2015-12-19	112	12.6712	0.0451284	13.3081	48	6	38	61	22	47
354	Fuzhou	2015-12-20	69	14.2737	0.412105	7.18838	61	6	47	60	28	71
355	Fuzhou	2015-12-21	71	14.6242	1.06929	13.0104	67	7	52	20	48	80
356	Fuzhou	2015-12-22	63	16.2776	9.02431	8.70966	63	6	50	17	33	53
357	Fuzhou	2015-12-23	83	16.1168	7.06509	9.85352	67	6	53	16	28	49
358	Fuzhou	2015-12-24	60	14.7643	8.39663	12.717	62	5	49	19	24	41
359	Fuzhou	2015-12-25	69	12.0875	3.79775	11.912	49	5	39	38	12	18
360	Fuzhou	2015-12-26	72	12.6053	4.27037	10.2309	55	6	44	35	31	48
361	Fuzhou	2015-12-27	43	12.188	2.54978	12.8494	50	6	40	46	26	34
362	Fuzhou	2015-12-28	92	11.1921	0.751796	18.8817	53	8	30	81	35	56
363	Fuzhou	2015-12-29	82	11.2177	0.99463	11.9682	62	7	31	83	37	74
364	Fuzhou	2015-12-30	96	12.0545	0.584286	10.8723	58	6	41	52	41	65
365	Fuzhou	2015-12-31	97	11.4748	0.000317383	18.433	75	9	34	97	55	83
366	Fuzhou	2016-01-01	35	12.0334	0	9.89982	103	9	46	91	77	105
367	Fuzhou	2016-01-02	55	14.8445	0.572685	6.74663	80	9	58	46	54	110
368	Fuzhou	2016-01-03	89	16.1369	0.239642	5.73972	86	9	68	31	63	121
369	Fuzhou	2016-01-04	101	17.5891	0.271218	6.20519	80	9	62	63	59	105
370	Fuzhou	2016-01-05	80	15.6157	27.3266	8.67755	72	7	57	22	42	75
371	Fuzhou	2016-01-06	82	13.9949	1.52317	14.8921	39	5	31	56	12	23
372	Fuzhou	2016-01-07	80	12.3392	0.060393	12.1205	40	6	26	64	24	40
373	Fuzhou	2016-01-08	77	11.4676	0.0625627	15.0201	62	6	41	58	44	70
374	Fuzhou	2016-01-09	84	11.839	0.430068	12.6449	57	7	32	56	40	60
375	Fuzhou	2016-01-10	31	12.4755	11.7222	10.0401	68	7	52	43	49	79
376	Fuzhou	2016-01-11	71	12.3003	6.70745	13.3085	57	5	45	36	25	35
377	Fuzhou	2016-01-12	53	10.7062	4.02358	15.8326	38	5	30	45	16	29
378	Fuzhou	2016-01-13	69	9.95078	0.0768026	11.7894	53	6	31	42	37	51
379	Fuzhou	2016-01-14	61	10.5948	0.657191	12.0733	64	6	34	46	46	62
380	Fuzhou	2016-01-15	67	10.26	1.7449	10.3516	78	7	53	42	57	70
381	Fuzhou	2016-01-16	55	12.4311	3.19267	10.5467	77	7	56	19	56	81
382	Fuzhou	2016-01-17	58	11.8595	5.83719	11.08	49	5	39	35	33	42
383	Fuzhou	2016-01-18	96	10.8541	0.785944	14.2314	45	6	25	89	21	35
384	Fuzhou	2016-01-19	77	9.50943	0.0483731	17.2456	115	8	28	93	87	104
385	Fuzhou	2016-01-20	74	7.87807	20.8858	13.9536	75	7	38	77	55	69
386	Fuzhou	2016-01-21	77	8.74233	11.7399	15.3735	55	5	44	44	11	20
387	Fuzhou	2016-01-22	88	7.14651	23.1235	13.7319	49	5	39	47	7	12
388	Fuzhou	2016-01-23	69	4.68719	5.11906	17.9612	30	7	24	52	14	24
389	Fuzhou	2016-01-24	29	1.01678	0.158369	15.0573	37	8	13	72	16	37
390	Fuzhou	2016-01-25	74	2.66185	0	11.8805	40	8	22	69	14	40
391	Fuzhou	2016-01-26	71	7.56361	7.19971	11.4808	63	8	50	56	25	51
392	Fuzhou	2016-01-27	69	9.51651	13.1481	8.92791	64	6	51	23	25	28
393	Fuzhou	2016-01-28	55	12.1419	44.287	8.7069	68	8	54	10	36	47
394	Fuzhou	2016-01-29	70	12.6002	9.44968	8.93502	84	8	67	11	35	46
395	Fuzhou	2016-01-30	53	10.1323	0.789947	16.7837	47	6	37	40	17	24
396	Fuzhou	2016-01-31	34	9.09357	11.301	17.849	32	5	25	54	21	31
397	Fuzhou	2016-02-01	63	6.01838	9.85804	19.3776	33	5	24	66	10	12
398	Fuzhou	2016-02-02	63	5.52643	6.13296	16.2002	36	6	16	71	21	25
399	Fuzhou	2016-02-03	62	7.27658	0.045627	12.7018	45	7	25	63	31	42
400	Fuzhou	2016-02-04	69	9.45278	0.305823	12.7869	42	7	33	55	25	40
401	Fuzhou	2016-02-05	79	7.61529	1.55287	15.6667	39	6	31	50	25	32
402	Fuzhou	2016-02-06	59	6.99083	0.00199458	14.6863	53	9	22	99	35	56
403	Fuzhou	2016-02-07	26	6.71088	0	10.1762	83	13	21	104	61	90
404	Fuzhou	2016-02-08	18	9.14596	0	7.11988	127	19	27	86	96	135
405	Fuzhou	2016-02-09	43	12.9882	0	8.18181	58	7	28	84	41	58
406	Fuzhou	2016-02-10	31	14.9028	3.15565	10.5851	46	7	24	92	29	45
407	Fuzhou	2016-02-11	34	15.2985	5.16476	7.92307	42	5	31	72	29	38
408	Fuzhou	2016-02-12	41	18.2909	4.00614	12.737	30	5	24	53	21	30
409	Fuzhou	2016-02-13	40	18.4292	5.41884	15.031	38	5	30	47	21	35
410	Fuzhou	2016-02-14	43	8.59456	15.1538	18.8529	30	5	20	47	14	19
411	Fuzhou	2016-02-15	56	7.02698	2.3843	13.5836	27	5	15	54	13	20
412	Fuzhou	2016-02-16	63	8.95486	0	10.657	42	6	15	83	23	31
413	Fuzhou	2016-02-17	54	10.1872	0.0119867	12.5436	42	7	25	83	23	34
414	Fuzhou	2016-02-18	63	12.3334	0.281012	8.91059	45	8	36	73	26	44
415	Fuzhou	2016-02-19	61	12.1477	1.35917	8.01906	63	7	50	53	37	52
416	Fuzhou	2016-02-20	55	11.3315	0.389743	14.6377	63	8	31	110	45	75
417	Fuzhou	2016-02-21	23	10.7334	1.31153	17.4543	90	9	18	110	36	130
418	Fuzhou	2016-02-22	49	10.651	5.7311	10.6123	67	7	35	103	48	80
419	Fuzhou	2016-02-23	66	9.36793	8.14498	16.6486	52	5	31	56	23	53
420	Fuzhou	2016-02-24	64	8.38711	1.50484	20.4927	58	7	19	83	38	66
421	Fuzhou	2016-02-25	51	9.47449	0.32934	18.2548	60	8	19	112	34	61
422	Fuzhou	2016-02-26	74	9.26078	1.22789	10.1803	62	9	45	114	33	65
423	Fuzhou	2016-02-27	68	10.7404	0.809677	8.52943	49	8	39	55	24	41
424	Fuzhou	2016-02-28	41	13.2365	0	10.1837	62	8	49	57	35	65
425	Fuzhou	2016-02-29	60	10.7999	0	16.5632	92	7	34	94	68	85
426	Fuzhou	2016-03-01	52	10.912	0	12.4907	58	9	27	108	41	66
427	Fuzhou	2016-03-02	59	13.3006	0	8.13182	54	8	42	92	38	58
428	Fuzhou	2016-03-03	43	14.76	0	7.57519	60	9	48	83	23	58
429	Fuzhou	2016-03-04	58	15.9492	0.00784543	7.15462	72	12	57	99	41	81
430	Fuzhou	2016-03-05	71	17.9074	1.00066	6.11926	77	12	61	89	46	89
431	Fuzhou	2016-03-06	38	17.7827	3.96587	9.20657	64	8	51	98	45	67
432	Fuzhou	2016-03-07	84	17.5678	1.20898	7.96468	65	10	52	70	34	56
433	Fuzhou	2016-03-08	66	18.2084	2.97111	12.6095	77	10	61	62	49	81
434	Fuzhou	2016-03-09	57	10.0419	24.6333	21.8774	38	5	30	68	20	28
435	Fuzhou	2016-03-10	64	6.32482	13.3206	18.9293	33	5	24	66	7	12
436	Fuzhou	2016-03-11	80	8.0596	12.1201	14.1595	47	8	24	93	27	35
437	Fuzhou	2016-03-12	94	8.98256	6.96173	10.7959	64	7	46	91	46	60
438	Fuzhou	2016-03-13	43	10.9983	41.7874	12.6781	70	6	56	37	34	36
439	Fuzhou	2016-03-14	86	11.5137	32.3945	18.6222	65	7	31	118	28	51
440	Fuzhou	2016-03-15	74	10.5937	0.0742039	10.1062	75	8	29	120	55	89
441	Fuzhou	2016-03-16	81	12.2917	5.48481	7.67641	83	8	57	69	61	95
442	Fuzhou	2016-03-17	58	14.2948	11.327	9.39758	88	8	70	44	49	58
443	Fuzhou	2016-03-18	72	16.6606	14.1923	7.5459	95	7	76	31	42	66
444	Fuzhou	2016-03-19	91	17.5751	5.72749	11.0744	94	9	50	114	70	100
445	Fuzhou	2016-03-20	36	13.0663	14.5192	11.4145	58	7	46	104	36	44
446	Fuzhou	2016-03-21	94	12.7681	2.00302	10.744	63	7	50	69	32	50
447	Fuzhou	2016-03-22	86	13.7433	9.75477	9.42273	79	7	63	49	34	69
448	Fuzhou	2016-03-23	84	12.0859	13.0427	17.7675	59	6	47	58	22	24
449	Fuzhou	2016-03-24	87	9.46023	1.82511	15.7306	34	6	27	67	19	34
450	Fuzhou	2016-03-25	84	9.87904	0.267087	12.176	48	9	26	91	23	48
451	Fuzhou	2016-03-26	82	11.4127	0.040635	10.816	68	11	34	121	41	76
452	Fuzhou	2016-03-27	34	11.4312	0.00983432	9.70448	70	12	37	114	51	86
453	Fuzhou	2016-03-28	79	12.9269	0	9.7984	67	9	42	112	48	76
454	Fuzhou	2016-03-29	66	14.3306	2.55e-05	7.36947	82	12	65	78	54	103
455	Fuzhou	2016-03-30	95	14.3058	4.93619	9.26785	105	17	84	27	79	139
456	Fuzhou	2016-03-31	68	16.4976	0.802344	8.65404	84	8	52	85	62	85
457	Fuzhou	2016-04-01	93	17.4293	0.0947449	8.56044	65	8	45	101	47	75
458	Fuzhou	2016-04-02	64	19.1072	0	8.11753	72	8	56	89	46	94
459	Fuzhou	2016-04-03	25	19.9648	9.44023	9.91329	108	7	84	48	81	141
460	Fuzhou	2016-04-04	51	16.327	5.26636	11.0298	54	5	43	52	38	52
461	Fuzhou	2016-04-05	75	17.9551	1.04938	9.75482	50	6	39	75	26	50
462	Fuzhou	2016-04-06	98	22.2942	0.121113	15.6599	61	7	39	70	29	71
463	Fuzhou	2016-04-07	51	22.4086	2.17649	14.2621	65	8	38	82	28	79
464	Fuzhou	2016-04-08	71	17.0389	13.1446	11.5697	49	6	39	45	23	46
465	Fuzhou	2016-04-09	86	16.6951	16.1324	10.3562	49	4	39	50	17	33
466	Fuzhou	2016-04-10	26	16.3344	22.6829	9.83289	60	4	48	43	15	25
467	Fuzhou	2016-04-11	87	16.0802	13.2901	9.95973	48	4	38	61	13	27
468	Fuzhou	2016-04-12	54	18.6521	11.0004	8.33962	49	5	39	80	19	42
469	Fuzhou	2016-04-13	73	18.9666	8.13002	6.56359	73	5	58	50	26	45
470	Fuzhou	2016-04-14	51	18.3715	7.86263	14.4767	54	5	43	87	28	48
471	Fuzhou	2016-04-15	63	16.2637	7.81559	11.5891	61	5	42	113	31	58
472	Fuzhou	2016-04-16	58	19.6026	3.09933	11.8682	77	6	61	35	42	94
473	Fuzhou	2016-04-17	40	17.4033	52.0014	13.2388	57	4	33	108	28	57
474	Fuzhou	2016-04-18	71	14.9675	6.97741	12.0706	46	4	28	91	11	24
475	Fuzhou	2016-04-19	48	17.8754	2.04398	12.4845	56	6	29	107	19	44
476	Fuzhou	2016-04-20	81	20.8632	1.38805	12.7381	65	7	51	86	29	80
477	Fuzhou	2016-04-21	43	22.7187	0.928998	12.5369	70	7	48	73	34	90
478	Fuzhou	2016-04-22	67	20.6703	2.26765	11.515	46	7	33	89	23	46
479	Fuzhou	2016-04-23	59	21.4314	17.2694	11.4195	69	7	55	73	29	76
480	Fuzhou	2016-04-24	40	18.9661	36.6992	11.5914	43	4	34	81	18	30
481	Fuzhou	2016-04-25	96	17.9317	4.25458	12.5514	43	4	31	86	16	31
482	Fuzhou	2016-04-26	85	19.6528	22.9673	8.83286	55	5	44	73	30	56
483	Fuzhou	2016-04-27	54	22.0234	10.8199	13.6708	49	4	39	84	18	38
484	Fuzhou	2016-04-28	66	20.1069	0.0221186	12.281	64	5	21	116	29	50
485	Fuzhou	2016-04-29	50	20.0998	0	10.149	90	9	26	148	45	85
486	Fuzhou	2016-04-30	63	18.4673	4.08177	8.08106	84	9	47	132	62	116
487	Fuzhou	2016-05-01	27	20.2636	1.26812	8.60829	77	6	54	62	56	99
488	Fuzhou	2016-05-02	65	23.9618	11.2677	15.1795	67	5	35	95	40	84
489	Fuzhou	2016-05-03	59	23.92	6.25196	11.6039	50	4	32	98	18	50
490	Fuzhou	2016-05-04	52	23.5344	1.78696	9.73427	68	6	31	106	29	86
491	Fuzhou	2016-05-05	56	24.7728	3.11971	14.8379	68	6	28	73	36	86
492	Fuzhou	2016-05-06	62	25.7957	8.67731	13.0802	60	6	24	90	32	70
493	Fuzhou	2016-05-07	61	23.542	10.3054	11.159	50	5	26	99	20	47
494	Fuzhou	2016-05-08	60	22.4806	6.58924	9.50838	56	5	34	70	31	61
495	Fuzhou	2016-05-09	59	24.2814	10.3184	12.3709	74	6	40	67	45	97
496	Fuzhou	2016-05-10	65	21.9247	15.3401	13.1859	44	4	25	62	18	44
497	Fuzhou	2016-05-11	49	20.0696	10.388	10.6543	62	4	19	114	27	48
498	Fuzhou	2016-05-12	49	22.2773	0	9.12194	62	7	28	114	30	62
499	Fuzhou	2016-05-13	58	23.6696	0.165312	15.9899	52	6	21	95	24	53
500	Fuzhou	2016-05-14	70	22.8955	0.00666978	10.6047	56	6	31	70	35	62
501	Fuzhou	2016-05-15	30	23.8548	10.7358	14.3661	60	6	26	112	25	59
502	Fuzhou	2016-05-16	63	17.6972	7.15909	15.0381	46	4	16	92	10	23
503	Fuzhou	2016-05-17	69	19.4015	1.82929	12.6001	72	6	18	126	20	41
504	Fuzhou	2016-05-18	63	20.6849	0.0797468	11.0163	63	7	27	115	24	57
505	Fuzhou	2016-05-19	49	20.6501	5.03611	11.5089	60	7	34	80	35	69
506	Fuzhou	2016-05-20	67	20.7781	9.50348	9.16734	54	6	38	80	30	57
507	Fuzhou	2016-05-21	55	21.0218	21.659	8.17732	68	5	54	39	33	50
508	Fuzhou	2016-05-22	40	21.7179	8.53015	11.4345	57	5	45	37	19	31
509	Fuzhou	2016-05-23	53	22.1235	2.90506	6.88857	55	5	44	47	18	37
510	Fuzhou	2016-05-24	66	23.7237	2.23802	10.3495	52	6	31	77	24	54
511	Fuzhou	2016-05-25	64	23.419	0.706125	7.08979	73	7	32	106	53	94
512	Fuzhou	2016-05-26	52	25.9275	0.179932	9.15644	72	8	38	119	46	93
513	Fuzhou	2016-05-27	55	27.5649	0.798282	16.2825	59	8	30	86	31	68
514	Fuzhou	2016-05-28	69	27.4	2.7944	17.5101	41	6	21	66	15	41
515	Fuzhou	2016-05-29	30	25.988	13.7047	12.467	41	5	20	69	18	41
516	Fuzhou	2016-05-30	47	24.5213	5.92258	8.29329	47	5	28	94	27	45
517	Fuzhou	2016-05-31	49	27.3406	0.599693	13.1667	75	5	24	129	39	73
518	Fuzhou	2016-06-01	45	27.7699	3.04486	16.1412	66	6	25	119	29	70
519	Fuzhou	2016-06-02	47	22.4533	13.9763	12.9355	42	5	17	84	10	23
520	Fuzhou	2016-06-03	51	24.6547	6.09745	10.8961	51	5	27	101	21	47
521	Fuzhou	2016-06-04	41	25.7411	1.97562	9.56654	44	6	24	80	18	44
522	Fuzhou	2016-06-05	15	23.5631	19.2611	10.0085	45	5	26	87	29	45
523	Fuzhou	2016-06-06	53	24.7205	3.59413	7.36372	54	6	21	92	30	57
524	Fuzhou	2016-06-07	47	26.5135	0.450692	8.23086	55	5	16	102	32	59
525	Fuzhou	2016-06-08	35	25.5948	0.248547	7.3544	53	6	19	83	30	55
526	Fuzhou	2016-06-09	27	26.5344	0.593536	11.5343	51	6	17	101	25	48
527	Fuzhou	2016-06-10	44	26.1115	0.780977	10.9522	34	4	13	68	14	29
528	Fuzhou	2016-06-11	23	25.6795	9.12874	11.2827	33	6	21	65	14	25
529	Fuzhou	2016-06-12	38	25.607	20.9223	13.3275	32	5	25	56	15	28
530	Fuzhou	2016-06-13	61	24.8654	12.6984	10.1142	32	4	25	56	14	23
531	Fuzhou	2016-06-14	42	24.5413	20.8513	9.67469	43	5	34	53	13	26
532	Fuzhou	2016-06-15	52	27.124	17.3434	20.8769	47	6	28	73	17	47
533	Fuzhou	2016-06-16	45	25.2233	9.58257	14.3089	45	5	22	57	19	45
534	Fuzhou	2016-06-17	45	23.4428	38.5989	8.78617	44	7	35	77	17	32
535	Fuzhou	2016-06-18	52	25.1305	11.5737	9.48722	47	5	37	46	19	39
536	Fuzhou	2016-06-19	29	27.6031	3.84162	11.4873	43	6	26	86	17	42
537	Fuzhou	2016-06-20	31	28.9787	0.00825293	15.1146	40	6	18	67	12	40
538	Fuzhou	2016-06-21	51	29.1373	0	13.5511	48	6	18	85	16	48
539	Fuzhou	2016-06-22	58	29.0015	0	12.2514	70	6	28	123	26	65
540	Fuzhou	2016-06-23	35	29.3501	0.054486	14.763	78	7	23	133	25	65
541	Fuzhou	2016-06-24	57	29.3262	0.0373711	12.1411	63	7	26	115	26	64
542	Fuzhou	2016-06-25	47	28.1275	1.33456	13.3811	67	6	24	120	27	62
543	Fuzhou	2016-06-26	28	26.1357	26.9876	8.46381	45	5	24	89	21	44
544	Fuzhou	2016-06-27	36	28.8179	3.46067	11.4149	51	6	28	98	21	52
545	Fuzhou	2016-06-28	39	29.0003	2.13861	14.5608	40	6	22	57	19	40
546	Fuzhou	2016-06-29	63	27.9226	9.17573	14.5119	41	6	20	63	14	41
547	Fuzhou	2016-06-30	43	26.8737	3.57619	9.22976	36	6	24	72	11	32
548	Fuzhou	2016-07-01	47	28.6592	0.355901	16.3467	46	6	21	77	14	46
549	Fuzhou	2016-07-02	41	29.1009	0.108352	15.2094	47	7	18	84	15	47
550	Fuzhou	2016-07-03	23	28.6305	0.862927	15.3786	47	7	19	81	17	47
551	Fuzhou	2016-07-04	52	28.83	0.392141	14.6616	42	7	17	76	14	42
552	Fuzhou	2016-07-05	65	29.0672	0.176855	13.2689	41	7	17	82	13	38
553	Fuzhou	2016-07-06	40	28.9866	0.667933	18.978	23	5	8	44	6	23
554	Fuzhou	2016-07-07	33	28.6152	0.173394	21.3578	24	5	9	47	7	20
555	Fuzhou	2016-07-08	41	27.3504	12.3032	27.1094	20	5	9	38	5	20
556	Fuzhou	2016-07-09	29	25.7047	42.444	14.8241	27	4	8	54	5	14
557	Fuzhou	2016-07-10	32	26.5942	6.69462	15.1028	38	5	16	76	13	31
558	Fuzhou	2016-07-11	45	26.5414	5.47029	15.2549	35	5	19	69	15	31
559	Fuzhou	2016-07-12	38	27.0579	5.14121	16.1608	31	6	20	62	13	30
560	Fuzhou	2016-07-13	47	28.1725	0.379818	17.4009	36	5	17	72	14	34
561	Fuzhou	2016-07-14	42	28.1552	4.6697	15.6955	41	5	20	68	17	41
562	Fuzhou	2016-07-15	33	28.9525	3.26387	17.7273	47	5	19	77	16	47
563	Fuzhou	2016-07-16	28	28.0974	24.9562	14.4083	55	5	23	105	25	55
564	Fuzhou	2016-07-17	30	25.941	33.1814	9.21971	42	4	33	76	17	39
565	Fuzhou	2016-07-18	49	25.7789	4.63474	10.2598	43	5	34	53	16	43
566	Fuzhou	2016-07-19	34	27.7951	2.26324	15.8789	51	6	25	101	19	52
567	Fuzhou	2016-07-20	33	28.54	0.201329	15.3426	47	6	22	77	16	47
568	Fuzhou	2016-07-21	29	28.8912	0	12.4042	70	7	26	124	23	62
569	Fuzhou	2016-07-22	44	29.1916	0	11.4185	71	8	28	125	30	79
570	Fuzhou	2016-07-23	48	29.1526	0	10.5252	94	8	28	152	44	92
571	Fuzhou	2016-07-24	25	29.0619	0.202448	8.25124	82	6	26	138	49	86
572	Fuzhou	2016-07-25	52	28.8032	0.183403	8.06338	65	7	23	118	25	53
573	Fuzhou	2016-07-26	57	28.802	0.300322	10.2618	67	8	24	120	27	63
574	Fuzhou	2016-07-27	38	29.3692	0.990599	11.4294	76	7	31	131	41	87
575	Fuzhou	2016-07-28	47	29.3481	24.2181	10.2451	60	6	32	111	30	68
576	Fuzhou	2016-07-29	52	29.3735	0.160413	8.65499	91	7	28	149	40	68
577	Fuzhou	2016-07-30	45	28.8081	0.742957	13.3472	51	7	15	96	26	51
578	Fuzhou	2016-07-31	22	28.9323	0.68675	20.1222	30	5	9	54	14	30
579	Fuzhou	2016-08-01	28	28.2987	5.3475	17.9455	28	4	11	51	17	28
580	Fuzhou	2016-08-02	38	28.6567	3.56878	13.6462	34	6	15	67	12	32
581	Fuzhou	2016-08-03	47	28.6037	1.70298	12.4676	45	8	20	75	16	45
582	Fuzhou	2016-08-04	29	28.8609	32.7634	9.30729	50	6	26	100	23	48
583	Fuzhou	2016-08-05	49	28.6913	3.64635	7.94597	52	6	31	83	22	54
584	Fuzhou	2016-08-06	38	28.5	8.9745	9.33431	65	6	32	118	24	56
585	Fuzhou	2016-08-07	27	28.5304	3.53516	8.79231	46	5	20	84	22	46
586	Fuzhou	2016-08-08	47	28.5683	6.24096	7.64377	49	7	24	98	15	46
587	Fuzhou	2016-08-09	41	27.6798	6.87944	7.32918	52	6	36	60	18	54
588	Fuzhou	2016-08-10	61	28.6848	3.68142	15.0975	48	5	23	68	23	48
589	Fuzhou	2016-08-11	30	27.1339	34.8116	14.7057	32	4	16	40	10	32
590	Fuzhou	2016-08-12	33	27.5816	14.3986	14.7471	24	5	16	45	8	24
591	Fuzhou	2016-08-13	35	27.1166	13.9057	13.8203	28	4	22	46	9	20
592	Fuzhou	2016-08-14	32	28.4241	2.06579	16.7224	27	4	16	54	8	20
593	Fuzhou	2016-08-15	65	28.4738	0.518173	15.7785	21	4	10	42	6	17
594	Fuzhou	2016-08-16	69	28.2631	1.45529	13.376	29	4	12	57	7	22
595	Fuzhou	2016-08-17	62	28.2486	0.833836	10.7578	33	5	21	66	12	32
596	Fuzhou	2016-08-18	41	28.1838	1.22467	9.55108	43	6	27	74	15	43
597	Fuzhou	2016-08-19	56	29.1155	0.947773	9.58255	57	6	25	108	22	54
598	Fuzhou	2016-08-20	60	28.7707	5.16046	9.16686	75	6	26	130	38	60
599	Fuzhou	2016-08-21	28	28.8726	0.148143	8.01895	70	7	21	123	26	51
600	Fuzhou	2016-08-22	59	29.2004	0.267825	10.2057	49	5	19	98	20	48
601	Fuzhou	2016-08-23	94	29.3999	0.261951	9.97254	50	6	20	99	18	44
602	Fuzhou	2016-08-24	62	29.7105	0.516404	9.63288	76	6	22	131	25	56
603	Fuzhou	2016-08-25	61	29.6783	1.72448	8.05042	72	8	27	126	24	65
604	Fuzhou	2016-08-26	70	28.9573	4.75339	9.53806	55	8	20	106	24	52
605	Fuzhou	2016-08-27	84	28.1707	31.693	9.81813	60	6	21	111	24	50
606	Fuzhou	2016-08-28	27	24.0885	19.1592	10.3429	44	5	27	88	18	34
607	Fuzhou	2016-08-29	58	25.4687	2.36327	10.5648	80	6	26	135	23	53
608	Fuzhou	2016-08-30	59	25.8558	0.00178386	8.7447	75	8	27	129	30	65
609	Fuzhou	2016-08-31	60	26.7584	0.0784078	9.63465	64	8	30	116	42	76
610	Fuzhou	2016-09-01	51	27.1767	4.0755	13.1123	82	11	30	138	58	98
611	Fuzhou	2016-09-02	55	25.7362	7.71057	8.41858	53	6	27	93	32	56
612	Fuzhou	2016-09-03	48	26.6443	0.801351	12.7806	90	6	20	148	32	61
613	Fuzhou	2016-09-04	32	27.3175	0.00652705	13.5031	59	5	12	110	28	49
614	Fuzhou	2016-09-05	61	27.3589	3.25244	14.4828	42	5	12	84	18	36
615	Fuzhou	2016-09-06	60	27.2038	6.05	9.61142	41	6	14	82	16	38
616	Fuzhou	2016-09-07	51	26.3198	17.8024	9.51033	42	7	23	73	19	42
617	Fuzhou	2016-09-08	49	26.1263	35.7484	10.5662	50	5	24	99	18	36
618	Fuzhou	2016-09-09	51	26.4522	2.47141	11.9178	62	6	15	114	22	41
619	Fuzhou	2016-09-10	68	25.8115	6.8078	9.68653	50	6	15	100	24	42
620	Fuzhou	2016-09-11	39	24.2012	99.4099	10.4306	42	5	18	83	15	27
621	Fuzhou	2016-09-12	52	24.1512	2.81635	12.4846	40	5	18	80	8	24
622	Fuzhou	2016-09-13	53	24.8293	1.88145	18.7916	38	5	16	75	10	25
623	Fuzhou	2016-09-14	54	25.7838	33.5437	27.5752	22	4	4	44	6	15
624	Fuzhou	2016-09-15	26	25.1234	27.4291	16.9357	40	4	8	79	8	20
625	Fuzhou	2016-09-16	42	26.7407	2.4901	9.52719	50	5	17	100	21	43
626	Fuzhou	2016-09-17	44	25.3535	9.75173	10.8416	27	4	17	48	12	27
627	Fuzhou	2016-09-18	57	25.3948	3.55365	10.087	37	5	16	74	11	30
628	Fuzhou	2016-09-19	53	24.8045	0.00123072	11.205	79	5	19	134	20	50
629	Fuzhou	2016-09-20	67	24.4087	0.00118334	16.3672	75	6	18	129	22	50
630	Fuzhou	2016-09-21	66	24.1327	0	13.3963	77	5	14	132	21	48
631	Fuzhou	2016-09-22	53	24.4664	0	12.1058	46	5	17	92	18	42
632	Fuzhou	2016-09-23	59	24.9224	0.0812529	12.3911	48	4	14	96	14	34
633	Fuzhou	2016-09-24	67	24.9858	0	11.8128	73	4	16	127	19	42
634	Fuzhou	2016-09-25	36	25.3694	0	13.4704	60	5	15	111	22	45
635	Fuzhou	2016-09-26	71	26.5438	0.0940153	20.2892	42	5	18	69	19	42
636	Fuzhou	2016-09-27	50	25.8743	127.419	38.6689	24	4	10	30	6	24
637	Fuzhou	2016-09-28	36	25.2648	84.4579	19.4961	44	4	9	87	29	18
638	Fuzhou	2016-09-29	66	25.7231	42.315	11.3871	49	4	25	88	28	49
639	Fuzhou	2016-09-30	75	26.4623	5.17573	9.90321	44	4	20	87	20	41
640	Fuzhou	2016-10-01	34	26.22	2.71329	16.3128	22	3	12	34	10	22
641	Fuzhou	2016-10-02	34	25.7505	2.01038	9.87773	24	3	15	38	10	24
642	Fuzhou	2016-10-03	48	26.1663	4.59966	8.80117	50	5	17	99	13	33
643	Fuzhou	2016-10-04	37	26.1665	0.975699	8.19879	57	4	22	108	19	37
644	Fuzhou	2016-10-05	53	25.6908	0.36076	20.4651	48	4	23	96	23	44
645	Fuzhou	2016-10-06	46	24.5803	2.67727	24.3345	40	4	12	79	12	23
646	Fuzhou	2016-10-07	71	25.231	2.62456	11.2763	29	5	17	52	10	29
647	Fuzhou	2016-10-08	58	24.062	37.9331	19.169	37	4	18	73	14	34
648	Fuzhou	2016-10-09	39	18.8608	3.68853	21.0947	38	4	18	75	12	25
649	Fuzhou	2016-10-10	66	18.5899	10.4357	16.0318	38	4	30	59	17	30
650	Fuzhou	2016-10-11	58	19.8397	3.80536	14.6382	39	4	31	43	15	27
651	Fuzhou	2016-10-12	60	20.9357	0.416411	17.7624	34	5	20	67	10	24
652	Fuzhou	2016-10-13	64	22.1385	0.0498008	18.0781	52	5	21	88	26	54
653	Fuzhou	2016-10-14	52	23.111	0.0266827	19.6096	53	5	24	78	23	56
654	Fuzhou	2016-10-15	77	23.6772	0.858845	20.2927	35	4	19	52	14	35
655	Fuzhou	2016-10-16	38	24.4273	0.921861	19.8834	22	4	17	38	9	22
656	Fuzhou	2016-10-17	77	23.2782	3.83511	22.1759	27	4	19	54	11	24
657	Fuzhou	2016-10-18	73	22.4233	2.50128	19.5517	37	4	29	56	9	24
658	Fuzhou	2016-10-19	57	23.353	1.00056	21.9619	26	4	20	48	13	26
659	Fuzhou	2016-10-20	51	25.2784	0.920009	22.3964	22	4	11	43	10	22
660	Fuzhou	2016-10-21	61	26.3056	8.27242	13.9035	38	5	23	43	13	38
661	Fuzhou	2016-10-22	62	25.4134	3.85197	14.3301	53	5	29	48	19	55
662	Fuzhou	2016-10-23	59	24.0555	10.1324	11.0937	49	6	27	58	24	49
663	Fuzhou	2016-10-24	80	22.4863	2.40542	8.31276	50	5	40	47	17	44
664	Fuzhou	2016-10-25	78	24.6624	1.01044	7.08832	55	6	38	91	22	59
665	Fuzhou	2016-10-26	74	25.5827	0.566301	6.56524	62	7	40	91	27	73
666	Fuzhou	2016-10-27	72	25.5894	0	7.29044	71	7	36	103	48	91
667	Fuzhou	2016-10-28	78	25.1047	0.135568	14.9567	73	6	29	75	48	95
668	Fuzhou	2016-10-29	82	19.7886	0.32499	21.8224	26	4	16	50	13	26
669	Fuzhou	2016-10-30	60	19.6245	0.0140636	17.3935	32	4	13	60	14	32
670	Fuzhou	2016-10-31	78	21.1875	0.0972861	18.8727	45	6	17	78	24	45
671	Fuzhou	2016-11-01	102	18.4431	2.75827	24.3677	34	4	10	67	18	28
672	Fuzhou	2016-11-02	107	17.5377	0.427718	20.1213	44	5	13	87	13	34
673	Fuzhou	2016-11-03	93	17.5084	0.108348	15.6458	48	6	20	81	23	48
674	Fuzhou	2016-11-04	86	18.4518	0.0652584	9.88424	61	7	33	79	34	71
675	Fuzhou	2016-11-05	124	20.8255	0.000596749	7.59422	62	8	36	90	36	73
676	Fuzhou	2016-11-06	76	21.842	0.183955	11.0104	61	6	39	69	33	72
677	Fuzhou	2016-11-07	104	21.5103	0.129003	8.80258	57	6	40	49	28	64
678	Fuzhou	2016-11-08	109	17.4186	2.69493	19.1754	62	6	36	49	26	73
679	Fuzhou	2016-11-09	77	13.7461	7.8632	13.8735	32	5	20	47	14	32
680	Fuzhou	2016-11-10	111	14.9584	3.0295	11.4446	27	5	21	50	11	23
681	Fuzhou	2016-11-11	95	17.1551	0.0498452	12.793	44	6	28	80	19	44
682	Fuzhou	2016-11-12	105	18.7093	1.52337	8.34852	65	8	48	56	38	79
683	Fuzhou	2016-11-13	82	20.8396	0.871593	6.50212	66	7	49	75	41	82
684	Fuzhou	2016-11-14	66	22.7478	0.136464	7.55633	75	8	51	91	53	100
685	Fuzhou	2016-11-15	118	19.9387	0.111469	14.9611	78	6	34	78	57	69
686	Fuzhou	2016-11-16	106	19.7798	0.0392138	9.31834	54	5	30	70	31	57
687	Fuzhou	2016-11-17	89	21.2195	0	8.06007	57	6	40	83	28	63
688	Fuzhou	2016-11-18	81	22.2265	0.127555	8.05852	65	7	48	68	32	79
689	Fuzhou	2016-11-19	93	22.1581	24.058	8.20578	76	9	58	51	46	101
690	Fuzhou	2016-11-20	51	20.0368	24.3801	7.89362	47	5	37	44	18	39
691	Fuzhou	2016-11-21	106	20.4085	4.55036	7.3474	60	5	48	23	23	50
692	Fuzhou	2016-11-22	92	18.6937	11.4713	20.0334	52	5	27	55	24	53
693	Fuzhou	2016-11-23	89	13.4761	2.42383	19.3236	24	4	18	47	9	17
694	Fuzhou	2016-11-24	95	12.2179	0.57086	18.1257	27	4	21	32	10	21
695	Fuzhou	2016-11-25	104	14.3711	6.4914	12.9719	42	4	33	31	18	33
696	Fuzhou	2016-11-26	90	14.2468	34.2249	11.7733	34	4	27	23	11	17
697	Fuzhou	2016-11-27	79	12.927	9.90053	20.2222	34	4	27	28	10	24
698	Fuzhou	2016-11-28	94	13.5849	0.984337	24.4078	62	6	22	95	27	74
699	Fuzhou	2016-11-29	92	14.6258	0.0221427	14.2524	58	6	23	74	28	66
700	Fuzhou	2016-11-30	86	15.4717	0.649275	11.74	57	6	35	27	28	64
701	Fuzhou	2016-12-01	85	14.5376	0.441394	18.4322	54	5	32	46	36	57
702	Fuzhou	2016-12-02	118	14.5218	0.114879	15.822	59	6	24	72	32	67
703	Fuzhou	2016-12-03	118	16.4892	0.0702151	9.61455	67	7	46	53	33	84
704	Fuzhou	2016-12-04	54	18.0567	0.0736134	8.82718	65	8	46	44	40	80
705	Fuzhou	2016-12-05	95	17.3445	0	12.6498	76	7	55	50	53	101
706	Fuzhou	2016-12-06	104	13.9064	0	16.6623	90	7	32	89	67	98
707	Fuzhou	2016-12-07	95	13.8749	0	12.4946	62	6	33	85	41	74
708	Fuzhou	2016-12-08	96	14.0444	0	10.2647	67	6	46	77	43	83
709	Fuzhou	2016-12-09	88	15.1692	0.000149922	17.3971	68	7	31	121	42	71
710	Fuzhou	2016-12-10	103	14.8235	0.0136326	18.4584	74	7	30	95	54	86
711	Fuzhou	2016-12-11	90	14.7091	0.12351	14.2232	46	6	19	74	21	46
712	Fuzhou	2016-12-12	129	16.999	0.0440615	7.90645	60	6	39	68	31	70
713	Fuzhou	2016-12-13	100	17.0296	0.194484	10.7895	61	6	42	51	41	71
714	Fuzhou	2016-12-14	67	13.5892	0.606194	18.5266	42	5	33	37	21	34
715	Fuzhou	2016-12-15	79	9.87451	0.0450868	19.1182	48	5	25	68	25	48
716	Fuzhou	2016-12-16	88	9.3401	0.0220995	18.1764	49	7	21	78	24	49
717	Fuzhou	2016-12-17	107	12.2118	0	11.3667	67	8	46	57	45	84
718	Fuzhou	2016-12-18	54	16.443	0.00118927	8.1521	65	7	48	59	30	79
719	Fuzhou	2016-12-19	99	18.8141	0.0213465	8.72181	68	7	49	55	35	86
720	Fuzhou	2016-12-20	79	19.947	0.249661	14.4593	60	6	39	53	30	69
721	Fuzhou	2016-12-21	55	19.5162	24.2592	8.10652	62	5	43	36	28	73
722	Fuzhou	2016-12-22	84	15.4162	1.39513	17.3541	43	5	34	34	21	37
723	Fuzhou	2016-12-23	60	13.5105	0.221138	20.7512	55	6	19	106	27	50
724	Fuzhou	2016-12-24	70	13.5972	0.811534	15.6844	61	8	24	77	36	71
725	Fuzhou	2016-12-25	56	15.739	0.556171	8.9494	61	5	46	30	36	72
726	Fuzhou	2016-12-26	78	17.4938	0.237593	13.0343	65	8	45	59	36	80
727	Fuzhou	2016-12-27	85	9.82593	0.613212	22.4966	30	4	24	33	14	28
728	Fuzhou	2016-12-28	74	9.13319	0.0681899	12.8932	40	6	22	64	20	40
729	Fuzhou	2016-12-29	56	9.93948	0.00577302	20.8683	55	6	24	105	31	51
730	Fuzhou	2016-12-30	93	11.8284	0	12.177	67	7	41	71	48	82
731	Fuzhou	2016-12-31	74	14.5699	0	12.1027	66	7	49	48	43	81
732	Fuzhou	2017-01-01	40	16.1386	0	10.6962	62	5	47	57	32	74
733	Fuzhou	2017-01-02	51	17.2712	0	9.73888	66	7	47	67	40	82
734	Fuzhou	2017-01-03	62	15.9698	0	11.7627	67	6	44	114	48	81
735	Fuzhou	2017-01-04	75	17.6322	7.5e-05	9.50319	73	6	53	94	53	87
736	Fuzhou	2017-01-05	68	17.7889	0.0135578	6.39941	75	7	59	58	54	100
737	Fuzhou	2017-01-06	88	16.6392	0.123094	9.54702	77	6	55	23	57	95
738	Fuzhou	2017-01-07	57	17.1301	0.555142	7.20967	66	6	53	53	44	77
739	Fuzhou	2017-01-08	41	16.0567	0.101496	12.8932	55	6	31	83	32	55
740	Fuzhou	2017-01-09	66	13.2383	0.00823986	14.2662	47	5	25	68	31	47
741	Fuzhou	2017-01-10	129	13.5928	0.0175159	15.206	77	6	31	78	58	80
742	Fuzhou	2017-01-11	79	12.4052	1.07014	14.1627	92	6	32	57	69	86
743	Fuzhou	2017-01-12	71	11.4246	13.8132	12.387	55	5	41	29	33	41
744	Fuzhou	2017-01-13	65	10.8206	6.18674	14.3512	36	4	29	31	14	18
745	Fuzhou	2017-01-14	55	10.5458	1.09167	19.797	65	9	22	114	47	59
746	Fuzhou	2017-01-15	47	9.6966	0.509676	14.0455	55	7	23	89	38	53
747	Fuzhou	2017-01-16	71	10.6902	0.0378558	15.2324	42	6	26	66	25	42
748	Fuzhou	2017-01-17	80	11.8367	1.99727	10.9643	49	5	34	55	28	49
749	Fuzhou	2017-01-18	50	12.7995	2.14104	9.59327	53	5	43	13	33	41
750	Fuzhou	2017-01-19	55	11.9932	2.60624	13.834	42	4	34	35	23	31
751	Fuzhou	2017-01-20	63	9.1231	1.15588	17.6979	35	5	22	67	23	33
752	Fuzhou	2017-01-21	52	8.74731	0.277184	11.9479	52	6	23	75	30	55
753	Fuzhou	2017-01-22	34	9.80905	0	15.8673	53	5	25	101	38	58
754	Fuzhou	2017-01-23	65	9.55377	0	17.536	64	9	20	117	43	68
755	Fuzhou	2017-01-24	65	10.3117	0	13.8449	45	7	18	90	20	38
756	Fuzhou	2017-01-25	79	10.8593	0.0348394	14.4347	40	5	17	80	21	37
757	Fuzhou	2017-01-26	45	11.1605	0	12.8936	50	5	13	101	25	38
758	Fuzhou	2017-01-27	24	12.0627	0	9.90957	47	5	13	94	28	40
759	Fuzhou	2017-01-28	15	14.6376	0.00443746	10.4125	76	11	12	102	71	79
760	Fuzhou	2017-01-29	18	17.6668	0.486055	8.86249	51	5	29	61	35	52
761	Fuzhou	2017-01-30	37	11.0359	3.14364	19.9655	56	4	18	48	40	47
762	Fuzhou	2017-01-31	27	11.124	0.440964	13.2899	55	5	11	72	39	54
763	Fuzhou	2017-02-01	39	11.1356	0.090989	19.7581	34	4	14	66	23	33
764	Fuzhou	2017-02-02	37	10.6117	0.0331256	15.6523	40	4	11	80	27	34
765	Fuzhou	2017-02-03	75	13.3721	0	9.79766	39	5	25	75	25	39
766	Fuzhou	2017-02-04	61	15.9636	1.02515	7.23392	42	5	29	73	25	42
767	Fuzhou	2017-02-05	46	13.8489	0.558676	15.7024	46	5	29	46	32	44
768	Fuzhou	2017-02-06	43	12.0612	0	17.4804	72	7	18	127	43	58
769	Fuzhou	2017-02-07	56	12.555	0.145114	14.5298	53	5	20	104	36	54
770	Fuzhou	2017-02-08	69	10.4619	1.00026	14.8661	38	5	28	67	22	37
771	Fuzhou	2017-02-09	55	7.49404	0.292175	16.0327	38	5	15	76	20	25
772	Fuzhou	2017-02-10	66	7.65318	0	15.5611	63	7	19	93	47	54
773	Fuzhou	2017-02-11	52	8.31016	0	13.6798	67	10	19	118	48	61
774	Fuzhou	2017-02-12	38	9.04218	0	13.4758	62	9	26	115	35	49
775	Fuzhou	2017-02-13	69	10.8031	0	13.0455	52	6	30	103	25	43
776	Fuzhou	2017-02-14	52	11.7729	0	12.7849	65	7	29	118	30	45
777	Fuzhou	2017-02-15	56	13.1649	0	9.5772	52	7	37	98	30	56
778	Fuzhou	2017-02-16	57	14.9421	0	9.18932	60	8	43	107	44	78
779	Fuzhou	2017-02-17	59	16.2756	0.000205587	11.3111	85	7	51	119	63	102
780	Fuzhou	2017-02-18	49	13.5556	0.00241401	14.2229	66	5	26	98	48	70
781	Fuzhou	2017-02-19	31	15.6789	0.589803	8.9603	61	5	36	97	39	75
782	Fuzhou	2017-02-20	71	15.1967	7.50828	14.6262	80	5	62	39	54	82
783	Fuzhou	2017-02-21	74	12.7559	11.1989	13.2687	50	4	24	79	19	50
784	Fuzhou	2017-02-22	54	14.4269	10.749	12.6042	61	5	50	33	30	49
785	Fuzhou	2017-02-23	46	8.49565	5.50731	17.5282	37	4	30	35	9	15
786	Fuzhou	2017-02-24	53	6.20161	12.1688	13.1056	35	4	28	64	20	24
787	Fuzhou	2017-02-25	51	6.96992	5.15617	12.1256	38	4	31	44	16	21
788	Fuzhou	2017-02-26	28	9.64812	2.82569	13.4261	53	6	25	104	22	32
789	Fuzhou	2017-02-27	83	11.2096	0.00150273	12.3612	92	9	38	151	65	83
790	Fuzhou	2017-02-28	70	10.8849	0.236835	7.96963	100	8	59	99	73	99
791	Fuzhou	2017-03-01	67	14.0899	0.0922952	10.8801	80	9	56	118	59	101
792	Fuzhou	2017-03-02	60	11.4737	0	15.0857	75	8	33	131	35	86
793	Fuzhou	2017-03-03	77	11.7821	0	9.78269	60	7	31	112	34	68
794	Fuzhou	2017-03-04	98	14.9967	1.83485	8.08839	60	7	45	92	29	70
795	Fuzhou	2017-03-05	57	15.0508	21.5603	13.1491	76	8	60	45	44	90
796	Fuzhou	2017-03-06	78	12.0164	4.18321	14.9359	41	4	29	82	24	38
797	Fuzhou	2017-03-07	77	10.7224	0.701483	10.6778	56	5	34	105	35	63
798	Fuzhou	2017-03-08	61	11.1226	0.205193	9.98064	67	8	52	90	46	84
799	Fuzhou	2017-03-09	70	13.8561	13.3396	12.537	73	8	42	128	44	83
800	Fuzhou	2017-03-10	59	11.2115	44.5619	12.1962	47	4	38	83	20	25
801	Fuzhou	2017-03-11	68	13.5356	28.7172	9.39717	51	5	42	78	18	33
802	Fuzhou	2017-03-12	40	14.6256	3.99798	8.66715	72	5	58	30	36	55
803	Fuzhou	2017-03-13	76	12.911	6.53566	16.5837	51	5	41	71	26	46
804	Fuzhou	2017-03-14	75	11.503	3.21288	15.6475	45	5	25	90	16	30
805	Fuzhou	2017-03-15	59	11.4661	2.27234	15.3338	56	6	20	108	23	48
806	Fuzhou	2017-03-16	59	11.1034	2.21838	10.4836	47	5	39	83	29	46
807	Fuzhou	2017-03-17	112	12.1341	3.12728	11.5522	41	5	33	66	25	39
808	Fuzhou	2017-03-18	110	13.7399	13.0416	11.0721	58	6	47	45	31	57
809	Fuzhou	2017-03-19	71	14.4676	0.633361	11.4969	52	5	42	37	23	40
810	Fuzhou	2017-03-20	80	17.2046	0.836671	8.69658	58	6	48	69	30	68
811	Fuzhou	2017-03-21	63	14.0589	0.388825	15.1953	51	5	35	83	26	51
812	Fuzhou	2017-03-22	74	11.7258	26.6572	11.0067	67	5	37	121	31	49
813	Fuzhou	2017-03-23	71	14.9719	1.23538	11.726	48	5	31	97	17	27
814	Fuzhou	2017-03-24	74	14.8778	3.2512	13.7712	65	5	22	118	19	41
815	Fuzhou	2017-03-25	57	11.5209	8.75527	12.0463	46	5	38	65	15	25
816	Fuzhou	2017-03-26	31	11.8133	6.87781	9.6232	57	6	40	53	24	66
817	Fuzhou	2017-03-27	85	15.4181	0.00524481	10.3145	72	7	38	127	39	93
818	Fuzhou	2017-03-28	73	15.9037	3.13095	9.03362	85	7	62	92	50	120
819	Fuzhou	2017-03-29	80	16.9243	1.59435	7.79358	72	6	50	106	53	84
820	Fuzhou	2017-03-30	70	17.158	3.97085	10.1354	65	6	38	106	40	76
821	Fuzhou	2017-03-31	61	12.5241	21.763	15.721	56	5	38	67	29	48
822	Fuzhou	2017-04-01	85	13.0955	12.7993	10.1174	72	6	28	127	33	54
823	Fuzhou	2017-04-02	62	15.2007	0	8.28453	77	7	40	133	43	77
824	Fuzhou	2017-04-03	57	16.6237	0	11.8247	88	7	35	146	38	71
825	Fuzhou	2017-04-04	67	17.552	0	10.9675	86	7	29	144	36	69
826	Fuzhou	2017-04-05	122	20.33	0	11.4238	80	8	44	137	42	94
827	Fuzhou	2017-04-06	97	21.1579	0.906245	12.3605	88	7	61	65	48	119
828	Fuzhou	2017-04-07	62	21.2543	2.47539	9.44345	73	6	51	46	44	90
829	Fuzhou	2017-04-08	58	22.1572	6.94986	10.5781	60	6	37	103	38	71
830	Fuzhou	2017-04-09	43	21.9833	7.58644	14.5313	62	8	39	78	34	74
831	Fuzhou	2017-04-10	69	19.0804	4.30805	14.1417	51	5	26	64	25	50
832	Fuzhou	2017-04-11	87	15.9588	20.4769	15.258	39	4	24	79	11	20
833	Fuzhou	2017-04-12	67	15.0152	13.1662	12.958	72	6	25	127	23	42
834	Fuzhou	2017-04-13	72	15.9983	0.144681	11.37	63	7	30	116	21	59
835	Fuzhou	2017-04-14	93	19.1695	0.0199426	7.50667	70	7	32	124	18	60
836	Fuzhou	2017-04-15	59	20.6168	0.0494338	6.68115	82	8	61	91	50	117
837	Fuzhou	2017-04-16	37	22.0569	0.0390953	8.37955	106	8	78	44	79	164
838	Fuzhou	2017-04-17	63	23.3571	2.86899	10.3289	80	6	50	85	53	108
839	Fuzhou	2017-04-18	84	22.7134	0.669843	8.14727	51	5	37	88	26	52
840	Fuzhou	2017-04-19	61	20.0464	46.5385	9.2838	62	6	46	59	26	61
841	Fuzhou	2017-04-20	75	22.8039	5.13168	11.0484	46	5	36	93	20	36
842	Fuzhou	2017-04-21	98	17.5755	42.6212	14.6598	44	5	31	89	23	37
843	Fuzhou	2017-04-22	65	16.6469	3.63609	10.4768	55	5	23	99	22	62
844	Fuzhou	2017-04-23	45	17.7953	0.0154708	10.4867	97	6	25	157	32	76
845	Fuzhou	2017-04-24	92	19.6476	0.217063	9.0458	87	6	33	145	32	74
846	Fuzhou	2017-04-25	101	19.4851	4.51537	8.76701	66	6	53	62	37	73
847	Fuzhou	2017-04-26	66	19.1287	20.8764	15.0711	51	6	37	78	27	47
848	Fuzhou	2017-04-27	76	14.8132	5.27594	13.7917	63	4	22	116	16	29
849	Fuzhou	2017-04-28	90	16.6208	1.079	10.0924	96	6	34	156	19	49
850	Fuzhou	2017-04-29	93	18.6101	0	7.11702	101	7	42	162	26	67
851	Fuzhou	2017-04-30	46	20.9119	0	8.58012	121	8	41	184	36	80
852	Fuzhou	2017-05-01	47	21.9153	1.94719	8.44326	89	8	39	147	42	84
853	Fuzhou	2017-05-02	78	22.2981	1.05618	10.1381	65	6	30	118	34	64
854	Fuzhou	2017-05-03	76	21.3672	1.17668	11.0141	39	4	24	65	19	38
855	Fuzhou	2017-05-04	81	23.5158	2.82813	9.38046	60	6	32	101	31	71
856	Fuzhou	2017-05-05	63	21.9924	17.1346	11.3651	56	5	36	57	32	60
857	Fuzhou	2017-05-06	70	21.136	1.70855	11.163	47	4	24	94	16	27
858	Fuzhou	2017-05-07	32	21.7637	1.13942	10.9618	50	4	23	95	20	52
859	Fuzhou	2017-05-08	58	22.5177	9.60441	9.58869	103	6	28	139	0	0
860	Fuzhou	2017-05-09	73	23.9424	5.44132	9.42531	60	5	29	106	30	83
861	Fuzhou	2017-05-10	69	24.0582	0	8.01458	71	5	28	126	23	56
862	Fuzhou	2017-05-11	72	25.4012	1.41847	11.7426	83	4	25	140	27	62
863	Fuzhou	2017-05-12	56	22.7396	11.9583	9.40436	41	4	30	78	20	40
864	Fuzhou	2017-05-13	83	22.2273	9.80301	7.63519	51	5	24	102	14	34
865	Fuzhou	2017-05-14	54	23.7415	0.142099	9.56354	90	5	20	149	19	44
866	Fuzhou	2017-05-15	64	20.0056	15.4567	11.9959	53	5	27	104	20	48
867	Fuzhou	2017-05-16	102	19.8316	1.84446	9.12892	43	4	23	86	17	34
868	Fuzhou	2017-05-17	84	22.0588	0.953978	11.9172	59	4	23	111	20	44
869	Fuzhou	2017-05-18	73	22.8132	0	12.6734	67	5	17	121	16	42
870	Fuzhou	2017-05-19	80	22.9593	1.02279	11.9631	50	5	18	101	18	46
871	Fuzhou	2017-05-20	62	22.8234	0.220975	13.6839	44	4	16	89	20	39
872	Fuzhou	2017-05-21	56	23.2418	0.0602616	11.3077	40	5	19	81	14	33
873	Fuzhou	2017-05-22	86	24.076	0.0580573	9.57335	51	8	27	102	17	50
874	Fuzhou	2017-05-23	67	25.543	2.32809	9.28496	65	6	30	118	22	62
875	Fuzhou	2017-05-24	80	23.4183	12.1308	12.7339	46	4	28	76	24	48
876	Fuzhou	2017-05-25	77	21.5614	0.935319	10.1189	43	5	32	80	20	44
877	Fuzhou	2017-05-26	60	22.3925	0.149661	11.6691	91	7	40	150	25	60
878	Fuzhou	2017-05-27	53	22.7219	0.085316	12.7863	144	8	30	209	40	75
879	Fuzhou	2017-05-28	44	22.8693	0.0842378	14.6872	84	6	18	141	22	44
880	Fuzhou	2017-05-29	70	23.7835	0	10.8178	55	5	19	106	14	34
881	Fuzhou	2017-05-30	68	24.8446	0	7.67953	52	5	19	103	15	35
882	Fuzhou	2017-05-31	90	25.9198	0.424878	11.2487	86	6	30	144	35	72
883	Fuzhou	2017-06-01	74	24.2695	44.6633	12.7711	62	6	33	99	40	72
884	Fuzhou	2017-06-02	62	22.2661	32.2311	9.01039	36	4	25	72	8	13
885	Fuzhou	2017-06-03	73	22.4588	39.5168	10.5369	37	4	31	58	9	18
886	Fuzhou	2017-06-04	36	21.6941	6.86271	11.5492	36	4	27	72	10	21
887	Fuzhou	2017-06-05	92	23.0857	2.57329	9.86304	41	4	25	83	18	37
888	Fuzhou	2017-06-06	63	26.682	0.938807	12.9516	62	5	25	115	25	56
889	Fuzhou	2017-06-07	58	25.6206	7.51845	11.1354	45	5	24	90	19	35
890	Fuzhou	2017-06-08	67	24.5832	6.64251	9.35451	65	4	18	119	23	37
891	Fuzhou	2017-06-09	79	26.4509	0.874676	8.39054	84	5	24	141	38	73
892	Fuzhou	2017-06-10	69	28.4106	0.259699	12.874	46	5	17	87	20	45
893	Fuzhou	2017-06-11	41	28.2003	4.44122	13.4997	74	6	20	129	18	48
894	Fuzhou	2017-06-12	57	26.7852	12.6133	12.1593	48	5	18	87	20	46
895	Fuzhou	2017-06-13	68	25.3465	17.4909	14.1113	25	5	18	48	11	23
896	Fuzhou	2017-06-14	79	21.8364	40.3917	12.9408	38	4	19	77	8	17
897	Fuzhou	2017-06-15	72	19.9816	40.4492	11.226	34	4	20	68	8	15
898	Fuzhou	2017-06-16	65	20.0945	41.8066	9.82149	34	4	25	69	8	11
899	Fuzhou	2017-06-17	61	20.7932	17.1707	11.8369	36	4	22	73	8	12
900	Fuzhou	2017-06-18	44	21.2947	18.2669	9.1587	39	4	20	78	8	14
901	Fuzhou	2017-06-19	59	23.7455	9.67853	13.7311	51	5	42	47	20	32
902	Fuzhou	2017-06-20	76	24.6444	28.6547	12.1438	42	5	34	45	22	37
903	Fuzhou	2017-06-21	64	25.6466	13.0734	16.069	35	5	29	60	17	34
904	Fuzhou	2017-06-22	44	26.6266	2.38928	14.4567	43	5	20	61	21	42
905	Fuzhou	2017-06-23	65	27.6509	1.09104	15.2968	67	5	23	121	27	54
906	Fuzhou	2017-06-24	47	28.1072	0.0264462	17.0845	50	6	23	89	23	49
907	Fuzhou	2017-06-25	26	27.7872	4.03152	16.5779	50	6	22	93	23	55
908	Fuzhou	2017-06-26	52	24.5823	25.8452	11.3057	47	5	24	81	22	39
909	Fuzhou	2017-06-27	63	23.6519	21.7421	9.29909	58	5	23	110	19	34
910	Fuzhou	2017-06-28	80	25.3853	5.95067	8.62268	63	5	25	116	19	37
911	Fuzhou	2017-06-29	63	26.2243	11.6717	9.254	83	6	27	140	20	39
912	Fuzhou	2017-06-30	64	27.2285	1.50016	11.222	85	6	25	142	21	46
913	Fuzhou	2017-07-01	102	27.1137	6.2964	13.4277	35	6	21	71	13	29
914	Fuzhou	2017-07-02	52	27.6081	5.87517	13.3663	47	6	19	95	16	33
915	Fuzhou	2017-07-03	70	27.8582	2.22859	12.0475	51	7	23	102	18	45
916	Fuzhou	2017-07-04	64	28.2747	1.3211	12.5833	64	7	22	117	21	45
917	Fuzhou	2017-07-05	57	27.5343	0.279724	11.1668	45	6	27	81	18	43
918	Fuzhou	2017-07-06	54	28.4331	0.618749	13.0976	49	6	21	99	17	40
919	Fuzhou	2017-07-07	54	27.8733	1.93583	14.4355	37	7	19	69	15	37
920	Fuzhou	2017-07-08	65	27.4954	6.73659	13.5751	36	6	18	72	12	32
921	Fuzhou	2017-07-09	29	28.314	0.606313	15.2132	39	7	18	78	13	36
922	Fuzhou	2017-07-10	27	28.8912	0.0321832	13.3868	46	8	21	93	15	40
923	Fuzhou	2017-07-11	18	29.1334	0.644105	12.0021	86	8	30	144	27	61
924	Fuzhou	2017-07-12	15	29.3876	0.122043	10.7037	95	7	28	154	24	62
925	Fuzhou	2017-07-13	23	28.9148	0	10.8759	96	6	28	156	26	60
926	Fuzhou	2017-07-14	22	28.9614	0.0683343	11.5643	89	6	28	147	26	63
927	Fuzhou	2017-07-15	15	29.3774	0	10.041	74	7	24	129	20	51
928	Fuzhou	2017-07-16	6	29.0452	0.475011	12.229	45	6	13	90	15	34
929	Fuzhou	2017-07-17	6	28.7299	0.713667	10.8635	56	6	17	108	16	40
930	Fuzhou	2017-07-18	15	29.1386	0.424138	10.1563	60	8	23	113	20	46
931	Fuzhou	2017-07-19	5	29.7372	0.00178386	11.6485	59	8	25	111	26	55
932	Fuzhou	2017-07-20	8	29.9889	0	10.7233	76	9	28	132	27	64
933	Fuzhou	2017-07-21	3	29.8973	0.0404441	8.29422	120	7	27	183	38	71
934	Fuzhou	2017-07-22	6	29.6816	0	16.1658	39	6	15	79	21	36
935	Fuzhou	2017-07-23	5	29.4657	0	8.79484	54	6	14	105	11	29
936	Fuzhou	2017-07-24	12	30.26	0.345539	10.4899	108	7	26	169	28	63
937	Fuzhou	2017-07-25	15	29.4441	1.25294	10.4504	137	7	30	201	37	72
938	Fuzhou	2017-07-26	5	29.498	0.271422	8.63819	108	7	20	169	32	56
939	Fuzhou	2017-07-27	7	29.4175	0	10.2385	85	7	20	143	29	58
940	Fuzhou	2017-07-28	4	29.8154	0.143154	17.6808	37	6	10	75	16	27
941	Fuzhou	2017-07-29	11	27.9265	20.4314	26.8841	25	5	8	51	9	23
942	Fuzhou	2017-07-30	7	26.3486	37.4145	19.2147	26	5	6	47	6	15
943	Fuzhou	2017-07-31	8	25.6196	107.368	22.6163	41	5	10	83	7	14
944	Fuzhou	2017-08-01	12	25.8983	29.6177	12.9613	39	5	30	78	16	28
945	Fuzhou	2017-08-02	7	27.3166	13.4284	11.9041	59	5	23	111	23	38
946	Fuzhou	2017-08-03	11	28.3642	8.23398	11.6871	62	5	26	115	28	53
947	Fuzhou	2017-08-04	9	29.4257	0.132771	11.4415	89	5	25	147	31	63
948	Fuzhou	2017-08-05	9	29.6501	1.48788	12.6955	88	5	25	146	36	64
949	Fuzhou	2017-08-06	3	29.3953	11.8343	12.1523	75	5	25	130	29	53
950	Fuzhou	2017-08-07	10	29.3772	6.99033	12.9472	75	5	30	130	25	52
951	Fuzhou	2017-08-08	16	29.0806	1.23859	16.1506	75	5	26	131	33	64
952	Fuzhou	2017-08-09	4	29.4779	0.302041	17.8698	54	6	21	102	27	57
953	Fuzhou	2017-08-10	11	27.7401	20.7023	14.2765	61	6	21	114	23	42
954	Fuzhou	2017-08-11	11	28.4954	8.61653	11.0902	65	6	30	118	17	38
955	Fuzhou	2017-08-12	8	29.0059	0.126	14.2722	83	6	28	140	34	63
956	Fuzhou	2017-08-13	7	29.0761	0.0237569	14.8956	92	7	26	151	33	66
957	Fuzhou	2017-08-14	9	29.0224	0.00392087	13.6162	85	7	25	142	33	65
958	Fuzhou	2017-08-15	12	29.6135	0.0531373	12.5129	91	7	25	150	36	70
959	Fuzhou	2017-08-16	6	28.4132	12.6779	11.3506	110	7	27	171	31	56
960	Fuzhou	2017-08-17	18	28.3739	1.1232	8.90688	96	7	27	156	25	53
961	Fuzhou	2017-08-18	12	28.681	0.489379	7.35519	107	8	29	168	38	74
962	Fuzhou	2017-08-19	9	28.9894	0.563368	9.13443	108	7	28	169	37	68
963	Fuzhou	2017-08-20	8	29.0333	1.93283	10.0039	108	7	26	169	35	64
964	Fuzhou	2017-08-21	19	28.9269	0.848743	18.7631	61	6	16	114	27	37
965	Fuzhou	2017-08-22	12	28.6159	1.43446	22.1411	26	5	9	52	9	24
966	Fuzhou	2017-08-23	6	27.5747	11.2514	11.061	34	5	18	69	10	24
967	Fuzhou	2017-08-24	9	28.3973	9.88427	8.62473	47	7	25	94	18	42
968	Fuzhou	2017-08-25	13	28.9281	1.40315	12.4832	65	6	23	118	22	43
969	Fuzhou	2017-08-26	5	28.7264	0.933513	18.6583	19	5	11	39	8	18
970	Fuzhou	2017-08-27	6	27.7378	11.7174	10.0245	32	5	20	65	9	25
971	Fuzhou	2017-08-28	11	28.9102	12.9325	9.43235	80	6	23	137	23	49
972	Fuzhou	2017-08-29	15	29.0117	0.472111	14.424	44	6	15	88	18	31
973	Fuzhou	2017-08-30	5	28.7508	0.548248	17.8523	35	6	13	71	10	23
974	Fuzhou	2017-08-31	8	27.3711	3.07037	19.9369	55	5	13	106	15	32
975	Fuzhou	2017-09-01	7	27.0162	0.00554325	21.7789	55	5	12	107	15	36
976	Fuzhou	2017-09-02	6	26.3987	1.9056	15.7977	50	6	16	100	16	41
977	Fuzhou	2017-09-03	9	26.0419	1.39741	12.4931	37	5	19	75	14	28
978	Fuzhou	2017-09-04	10	26.0075	2.78384	9.43528	33	5	27	46	14	29
979	Fuzhou	2017-09-05	8	27.9201	0.0727461	8.22916	65	5	24	119	21	40
980	Fuzhou	2017-09-06	8	28.9709	0.018142	9.41603	44	5	21	89	19	38
981	Fuzhou	2017-09-07	11	28.7388	7.41111	10.6003	78	7	27	134	21	50
982	Fuzhou	2017-09-08	6	27.3729	11.9357	8.26566	42	5	26	85	21	36
983	Fuzhou	2017-09-09	14	27.7125	1.8089	10.8854	65	6	25	118	21	39
984	Fuzhou	2017-09-10	10	28.4033	0.0215007	11.7306	66	7	24	120	22	45
985	Fuzhou	2017-09-11	9	29.0512	1.07008	10.0517	87	7	28	145	30	63
986	Fuzhou	2017-09-12	14	27.6382	2.07117	20.1566	53	5	17	104	21	35
987	Fuzhou	2017-09-13	6	26.4073	0.352421	14.7336	70	6	20	125	18	40
988	Fuzhou	2017-09-14	18	27.5535	0.0395449	9.41349	58	6	25	110	18	37
989	Fuzhou	2017-09-15	12	28.4847	0	9.64722	76	6	20	132	17	38
990	Fuzhou	2017-09-16	13	27.7955	0	10.5703	54	6	20	105	18	37
991	Fuzhou	2017-09-17	9	26.5652	0.00486333	10.4748	110	6	20	171	31	58
992	Fuzhou	2017-09-18	12	26.0033	0.00486333	9.53613	111	6	19	173	29	54
993	Fuzhou	2017-09-19	17	26.7145	0	9.08246	101	6	23	162	31	60
994	Fuzhou	2017-09-20	6	27.6946	0.251279	7.88321	80	6	24	137	30	59
995	Fuzhou	2017-09-21	10	27.702	19.209	9.80868	94	6	24	153	36	68
996	Fuzhou	2017-09-22	10	27.2722	0.324974	10.5737	59	5	22	111	22	33
997	Fuzhou	2017-09-23	8	27.8697	0.258245	10.8317	47	5	20	94	18	34
998	Fuzhou	2017-09-24	7	28.4618	0.0649586	11.0538	47	6	21	95	15	35
999	Fuzhou	2017-09-25	7	29.5258	0	12.4566	49	7	28	86	18	48
1000	Fuzhou	2017-09-26	15	30.1588	0.0168093	10.1864	67	9	38	121	29	70
1001	Fuzhou	2017-09-27	6	30.335	0.229613	11.2644	59	9	36	90	31	68
1002	Fuzhou	2017-09-28	14	27.1125	2.76381	14.6499	68	6	28	122	30	52
1003	Fuzhou	2017-09-29	14	25.3851	2.52969	12.567	42	5	19	85	14	32
1004	Fuzhou	2017-09-30	13	26.9854	0.725595	13.8225	50	6	19	100	21	42
1005	Fuzhou	2017-10-01	1	27.6695	0	7.82031	49	6	21	99	22	45
1006	Fuzhou	2017-10-02	8	28.7627	0.0327045	8.44275	76	7	26	132	34	65
1007	Fuzhou	2017-10-03	9	26.4953	2.22952	17.7749	45	6	22	83	24	42
1008	Fuzhou	2017-10-04	7	24.0874	0.470984	18.3485	44	6	12	89	13	40
1009	Fuzhou	2017-10-05	6	24.486	0.00677507	12.5085	46	7	19	86	19	45
1010	Fuzhou	2017-10-06	9	25.9113	0.00379614	16.7369	53	7	20	104	24	48
1011	Fuzhou	2017-10-07	9	25.0716	0.0340462	22.1948	47	6	16	95	28	42
1012	Fuzhou	2017-10-08	4	25.6105	0.0506783	24.7383	42	6	14	85	17	31
1013	Fuzhou	2017-10-09	7	26.5518	0.226	21.3201	29	6	15	58	15	29
1014	Fuzhou	2017-10-10	8	27.0407	0.0471634	20.9143	24	6	12	44	9	22
1015	Fuzhou	2017-10-11	8	26.5247	0.00479022	21.9845	32	6	13	65	9	24
1016	Fuzhou	2017-10-12	4	24.7067	0.0507074	27.4218	43	6	14	86	10	25
1017	Fuzhou	2017-10-13	4	22.51	2.36945	30.4254	42	7	15	85	11	29
1018	Fuzhou	2017-10-14	11	20.8732	10.9153	30.2554	34	6	16	68	9	24
1019	Fuzhou	2017-10-15	9	21.5171	3.75216	12.0629	32	6	25	64	10	32
1020	Fuzhou	2017-10-16	12	23.3972	2.0507	13.7768	35	7	28	44	14	34
1021	Fuzhou	2017-10-17	14	22.8417	0.318905	18.2638	32	7	19	65	8	20
1022	Fuzhou	2017-10-18	5	23.0674	0.205861	18.1454	47	7	18	95	13	30
1023	Fuzhou	2017-10-19	13	22.5439	0.259	20.3703	65	7	17	119	18	35
1024	Fuzhou	2017-10-20	10	20.9346	0.26	18.1404	37	7	17	75	16	26
1025	Fuzhou	2017-10-21	10	19.8392	0.0341576	14.561	53	7	20	104	19	38
1026	Fuzhou	2017-10-22	8	19.2162	0	11.1544	66	8	28	120	27	56
1027	Fuzhou	2017-10-23	15	20.1519	0	14.8427	81	8	32	138	40	78
1028	Fuzhou	2017-10-24	13	19.2974	0	18.431	84	9	28	141	36	72
1029	Fuzhou	2017-10-25	12	19.5094	0	14.786	73	8	21	128	24	52
1030	Fuzhou	2017-10-26	11	20.1498	0	14.1115	68	8	25	122	21	47
1031	Fuzhou	2017-10-27	12	20.1131	0	13.2063	80	8	28	137	24	52
1032	Fuzhou	2017-10-28	12	20.1009	0	9.34419	96	10	39	156	43	79
1033	Fuzhou	2017-10-29	6	19.915	0.00227956	20.8065	80	9	36	137	42	74
1034	Fuzhou	2017-10-30	10	16.9103	0	19.8804	68	9	23	122	43	73
1035	Fuzhou	2017-10-31	15	17.7852	0.0244013	16.6059	49	7	20	98	16	43
1036	Fuzhou	2017-11-01	7	19.3037	0.0221218	10.4706	49	8	30	95	19	51
1037	Fuzhou	2017-11-02	8	20.6486	0.00274683	11.3948	54	8	36	100	24	58
1038	Fuzhou	2017-11-03	4	20.7125	0.0567482	20.0734	107	9	30	168	39	68
1039	Fuzhou	2017-11-04	9	17.2468	0.0136326	25.2374	97	10	24	157	54	88
1040	Fuzhou	2017-11-05	4	17.4154	0.0221014	19.3999	43	8	20	83	17	44
1041	Fuzhou	2017-11-06	14	20.8166	1.43479	12.5594	55	8	31	84	25	70
1042	Fuzhou	2017-11-07	18	20.9263	9.17637	12.8435	61	8	56	48	36	69
1043	Fuzhou	2017-11-08	11	20.0626	1.48935	19.3587	36	7	28	72	21	30
1044	Fuzhou	2017-11-09	12	20.334	0.0491932	15.0982	60	9	19	112	30	61
1045	Fuzhou	2017-11-10	10	21.0415	0.112494	12.7526	58	8	41	78	22	67
1046	Fuzhou	2017-11-11	15	18.4245	0.333698	16.1173	67	8	28	100	48	70
1047	Fuzhou	2017-11-12	7	18.4014	2.23825	11.8987	50	8	26	81	23	51
1048	Fuzhou	2017-11-13	11	19.3069	1.5295	9.03479	53	8	39	69	27	54
1049	Fuzhou	2017-11-14	19	19.6419	0.691627	12.9554	50	7	37	68	26	50
1050	Fuzhou	2017-11-15	5	19.0691	0.426012	11.1736	45	6	32	56	26	43
1051	Fuzhou	2017-11-16	13	20.5362	0.22639	7.78353	59	7	46	61	30	76
1052	Fuzhou	2017-11-17	12	22.1579	6.54476	9.80809	65	9	44	119	39	78
1053	Fuzhou	2017-11-18	13	15.441	15.676	24.111	31	6	24	62	16	21
1054	Fuzhou	2017-11-19	12	12.951	4.65222	14.0479	32	6	25	49	17	30
1055	Fuzhou	2017-11-20	19	13.2619	3.19548	14.2571	32	6	25	48	11	19
1056	Fuzhou	2017-11-21	20	14.4276	5.4282	10.166	38	6	32	48	11	23
1057	Fuzhou	2017-11-22	3	15.0336	1.31573	14.617	28	6	23	45	10	19
1058	Fuzhou	2017-11-23	11	13.7907	0.105915	18.3609	65	9	24	119	36	60
1059	Fuzhou	2017-11-24	14	12.286	3.03606	15.961	65	12	32	89	46	70
1060	Fuzhou	2017-11-25	21	12.0454	6.79014	8.87099	47	7	38	61	28	34
1061	Fuzhou	2017-11-26	16	14.4326	1.19982	9.38589	46	6	37	23	18	27
1062	Fuzhou	2017-11-27	11	17.242	0.284402	12.2658	51	8	35	94	24	56
1063	Fuzhou	2017-11-28	21	20.4106	0.83223	9.78347	69	9	54	65	36	91
1064	Fuzhou	2017-11-29	4	18.4987	1.00005	14.8274	60	7	46	36	29	60
1065	Fuzhou	2017-11-30	12	15.3318	0.980357	19.4016	38	6	26	38	12	21
1066	Fuzhou	2017-12-01	17	13.9778	0.160336	21.1945	19	6	18	0	13	24
1067	Fuzhou	2017-12-02	16	15.3004	0.124568	13.7514	31	8	20	0	22	41
1068	Fuzhou	2017-12-03	12	16.7843	0.00292094	13.202	40	8	27	0	21	40
1069	Fuzhou	2017-12-04	13	15.4181	0.270629	19.0723	51	9	29	0	35	61
1070	Fuzhou	2017-12-05	19	12.4473	0.072546	17.3259	84	11	26	0	64	86
1071	Fuzhou	2017-12-06	7	11.4365	0	12.3415	94	11	36	0	56	78
1072	Fuzhou	2017-12-07	21	13.474	0.153712	14.0317	84	10	40	0	50	74
1073	Fuzhou	2017-12-08	14	10.612	0.0655507	19.5365	52	12	32	0	52	74
1074	Fuzhou	2017-12-09	4	10.2019	0.0287852	9.55536	82	13	49	0	60	88
1075	Fuzhou	2017-12-10	9	13.544	7.5e-05	11.8493	85	10	48	0	42	67
1076	Fuzhou	2017-12-11	12	12.3865	0	17.5348	85	13	45	0	44	79
1077	Fuzhou	2017-12-12	16	12.1687	0.09188	16.1245	54	11	28	0	28	52
1078	Fuzhou	2017-12-13	5	12.2216	0.897585	20.2605	31	7	24	60	17	31
1079	Fuzhou	2017-12-14	15	12.4143	1.14293	12.0837	35	6	28	61	16	29
1080	Fuzhou	2017-12-15	13	13.3221	3.52328	11.0867	45	8	36	30	14	22
1081	Fuzhou	2017-12-16	11	9.68451	2.54374	22.5318	33	6	26	22	9	14
1082	Fuzhou	2017-12-17	10	7.79687	0.880776	18.707	53	9	17	86	37	48
1083	Fuzhou	2017-12-18	10	9.10329	0.00313725	16.5859	54	10	32	68	38	53
1084	Fuzhou	2017-12-19	26	9.13911	0.0109489	20.448	49	10	26	89	27	49
1085	Fuzhou	2017-12-20	8	8.96504	0	17.7364	58	11	36	90	39	65
1086	Fuzhou	2017-12-21	14	9.83203	0	16.6156	55	11	37	99	36	60
1087	Fuzhou	2017-12-22	18	13.5525	0	12.3788	60	11	40	88	36	76
1088	Fuzhou	2017-12-23	10	16.3265	0.0356467	9.80369	68	10	50	62	38	85
1089	Fuzhou	2017-12-24	7	14.7934	0.0247055	15.6391	58	10	36	88	37	66
1090	Fuzhou	2017-12-25	10	10.6591	0	15.5163	74	14	28	105	54	90
1091	Fuzhou	2017-12-26	9	12.0584	0	12.5117	63	10	36	90	36	76
1092	Fuzhou	2017-12-27	9	13.2659	0.00842049	13.3617	56	9	28	91	29	62
1093	Fuzhou	2017-12-28	14	13.4008	0.86234	11.3823	61	8	45	55	36	71
1094	Fuzhou	2017-12-29	10	14.5437	0.215982	13.7881	48	8	32	61	32	49
1095	Fuzhou	2017-12-30	3	14.0798	0.0568024	11.0055	50	7	40	55	26	50
1096	Fuzhou	2017-12-31	8	10.8288	0.446176	14.4966	67	8	34	88	48	65
1097	Fuzhou	2018-01-01	9	12.076	0.125042	11.9485	85	10	28	78	63	101
1098	Fuzhou	2018-01-02	18	15.1944	0	10.3583	65	8	38	58	37	80
1099	Fuzhou	2018-01-03	9	15.4058	0.0668427	18.0421	56	7	38	52	25	62
1100	Fuzhou	2018-01-04	9	13.5312	1.161	9.38309	35	6	28	50	13	28
1101	Fuzhou	2018-01-05	9	11.4543	1.48565	16.7542	43	6	34	23	18	28
1102	Fuzhou	2018-01-06	9	10.5479	38.6107	10.6753	38	5	30	31	13	18
1103	Fuzhou	2018-01-07	10	13.5729	31.4449	8.30015	54	5	43	14	20	26
1104	Fuzhou	2018-01-08	12	9.54108	31.7824	13.3849	38	5	30	22	15	15
1105	Fuzhou	2018-01-09	17	6.45909	10.5833	11.7404	38	7	18	63	24	38
1106	Fuzhou	2018-01-10	13	7.9394	0.0190162	12.4935	41	7	25	81	20	36
1107	Fuzhou	2018-01-11	35	7.03807	0	14.2349	47	8	24	90	23	47
1108	Fuzhou	2018-01-12	18	6.51133	0	15.483	51	9	24	90	32	51
1109	Fuzhou	2018-01-13	28	7.77002	0	14.7722	42	8	23	80	29	39
1110	Fuzhou	2018-01-14	53	10.6924	0.000448297	9.25065	47	8	37	55	17	42
1111	Fuzhou	2018-01-15	109	13.7784	0	10.3011	57	7	45	37	27	61
1112	Fuzhou	2018-01-16	69	15.1286	0	7.85837	59	9	47	70	31	65
1113	Fuzhou	2018-01-17	66	14.8613	0	13.2057	75	8	40	85	55	72
1114	Fuzhou	2018-01-18	74	15.3723	0.0112701	13.0655	80	8	39	80	59	79
1115	Fuzhou	2018-01-19	55	14.608	0.0786049	11.7901	54	7	33	66	36	57
1116	Fuzhou	2018-01-20	77	14.6294	0.0149687	11.4509	57	6	34	56	40	59
1117	Fuzhou	2018-01-21	100	13.7543	0.739641	9.84655	67	7	46	44	48	77
1118	Fuzhou	2018-01-22	115	13.5859	0.189521	14.0193	49	7	35	97	28	43
1119	Fuzhou	2018-01-23	85	12.7175	0	15.1013	42	7	24	79	19	42
1120	Fuzhou	2018-01-24	81	10.2445	0.332494	19.5362	39	6	22	72	27	38
1121	Fuzhou	2018-01-25	72	10.4579	0.891086	17.6622	30	5	21	59	15	24
1122	Fuzhou	2018-01-26	37	7.2814	0.726838	20.7399	31	5	15	62	8	13
1123	Fuzhou	2018-01-27	37	9.60642	2.68678	13.7424	27	5	21	54	12	23
1124	Fuzhou	2018-01-28	43	8.38419	14.7902	17.6308	39	5	31	28	13	20
1125	Fuzhou	2018-01-29	38	5.79778	3.50874	17.4394	25	5	20	46	13	18
1126	Fuzhou	2018-01-30	30	5.83788	3.45996	15.5295	62	8	22	64	44	49
1127	Fuzhou	2018-01-31	21	6.04382	12.1591	14.8239	32	6	25	43	17	18
1128	Fuzhou	2018-02-01	32	6.76853	9.54688	15.0219	45	7	17	89	20	32
1129	Fuzhou	2018-02-02	26	6.01798	2.39793	15.4005	49	7	25	70	34	48
1130	Fuzhou	2018-02-03	35	4.69552	0.13194	17.3285	69	8	25	69	50	60
1131	Fuzhou	2018-02-04	21	3.65701	0.0899063	14.812	68	8	21	65	49	58
1132	Fuzhou	2018-02-05	17	3.96988	0.0802613	14.8258	55	8	25	83	39	49
1133	Fuzhou	2018-02-06	34	5.62289	4.05e-05	14.2929	48	9	25	91	33	44
1134	Fuzhou	2018-02-07	21	7.7964	0.021851	12.3279	51	9	28	85	32	52
1135	Fuzhou	2018-02-08	35	9.62346	0.100621	15.0553	58	9	30	109	33	54
1136	Fuzhou	2018-02-09	24	10.4092	0.962812	9.21808	63	10	39	84	45	76
1137	Fuzhou	2018-02-10	12	9.81977	0.681359	16.7452	60	7	30	73	43	50
1138	Fuzhou	2018-02-11	15	7.55836	0.115415	14.3511	66	6	21	86	42	81
1139	Fuzhou	2018-02-12	12	8.29494	0.0220995	11.2031	81	6	21	97	39	112
1140	Fuzhou	2018-02-13	33	10.2621	0	11.1793	71	6	23	103	34	92
1141	Fuzhou	2018-02-14	14	13.6175	0	9.75316	58	6	24	100	30	66
1142	Fuzhou	2018-02-15	15	15.7415	0	9.25679	70	7	27	88	51	78
1143	Fuzhou	2018-02-16	17	13.7066	2.54e-05	12.5346	98	10	16	83	73	100
1144	Fuzhou	2018-02-17	6	12.3959	4.13e-05	13.9011	42	4	12	70	29	38
1145	Fuzhou	2018-02-18	7	14.7225	0	7.85219	58	5	17	87	26	66
1146	Fuzhou	2018-02-19	6	15.2224	0.00388004	12.5665	61	6	21	92	41	71
1147	Fuzhou	2018-02-20	15	13.3441	0.692998	15.2725	34	4	14	67	17	24
1148	Fuzhou	2018-02-21	8	10.8066	0.752794	18.3806	42	4	14	83	12	18
1149	Fuzhou	2018-02-22	20	8.98817	5.62487	14.3307	39	4	16	78	15	20
1150	Fuzhou	2018-02-23	20	11.874	1.58114	12.6623	42	4	13	83	19	30
1151	Fuzhou	2018-02-24	5	12.2099	4.11295	7.80869	38	5	27	59	26	35
1152	Fuzhou	2018-02-25	7	11.449	1.90808	13.7902	37	4	29	46	22	24
1153	Fuzhou	2018-02-26	27	11.8045	0.140248	13.648	38	4	20	76	14	24
1154	Fuzhou	2018-02-27	29	13.7548	0.0503901	10.3634	51	5	22	71	28	51
1155	Fuzhou	2018-02-28	13	15.5108	6.89075	9.35954	55	5	34	63	39	60
1156	Fuzhou	2018-03-01	25	16.4808	0.348251	13.8602	48	6	24	96	22	34
1157	Fuzhou	2018-03-02	28	15.6073	0.408763	11.15	48	6	17	96	31	47
1158	Fuzhou	2018-03-03	25	18.2924	0.19139	10.4429	89	8	27	110	66	86
1159	Fuzhou	2018-03-04	8	18.2301	9.03092	10.8887	87	8	46	43	64	72
1160	Fuzhou	2018-03-05	21	16.3875	5.42329	16.0415	42	5	27	66	29	41
1161	Fuzhou	2018-03-06	16	12.5419	1.32681	17.5907	37	4	18	73	11	28
1162	Fuzhou	2018-03-07	20	12.0891	5.57079	12.3533	36	5	25	72	17	33
1163	Fuzhou	2018-03-08	19	9.73207	1.29054	15.0856	33	5	26	44	16	22
1164	Fuzhou	2018-03-09	12	9.23921	0.0238922	14.0004	57	5	18	108	34	48
1165	Fuzhou	2018-03-10	15	10.7347	0	10.3361	72	6	27	118	52	62
1166	Fuzhou	2018-03-11	23	14.091	0	9.30726	49	6	35	96	27	49
1167	Fuzhou	2018-03-12	28	15.5937	0	7.89625	49	6	39	90	20	46
1168	Fuzhou	2018-03-13	21	16.6492	0	7.19836	53	7	42	86	26	54
1169	Fuzhou	2018-03-14	9	18.0342	0.716987	8.70753	57	9	45	105	36	64
1170	Fuzhou	2018-03-15	17	16.9121	25.302	7.4255	82	7	65	18	44	60
1171	Fuzhou	2018-03-16	25	14.9106	17.2016	15.8027	42	5	32	76	29	37
1172	Fuzhou	2018-03-17	36	14.4052	0.152277	13.4396	43	5	22	77	21	43
1173	Fuzhou	2018-03-18	22	16.6047	1.33939	8.39465	59	7	42	79	36	67
1174	Fuzhou	2018-03-19	27	16.0751	28.1349	14.8453	77	7	50	70	56	70
1175	Fuzhou	2018-03-20	30	12.1237	13.7043	13.7546	32	5	25	53	9	13
1176	Fuzhou	2018-03-21	15	12.1377	2.50275	13.7659	48	4	17	96	10	21
1177	Fuzhou	2018-03-22	20	12.4198	0	9.41687	53	6	29	103	19	37
1178	Fuzhou	2018-03-23	11	15.1266	0	8.40557	59	7	37	110	29	55
1179	Fuzhou	2018-03-24	10	17.368	0.0965758	10.0348	76	7	32	131	31	67
1180	Fuzhou	2018-03-25	23	17.3965	2.08154	12.9767	66	6	23	119	31	60
1181	Fuzhou	2018-03-26	17	15.9183	1.70854	10.2145	45	5	24	82	31	45
1182	Fuzhou	2018-03-27	25	16.8804	0.468034	10.2859	65	5	22	117	24	38
1183	Fuzhou	2018-03-28	15	18.4016	0	9.81372	62	6	29	114	24	45
1184	Fuzhou	2018-03-29	20	19.566	0	13.0724	45	6	22	89	18	40
1185	Fuzhou	2018-03-30	16	18.2004	1.39581	16.294	37	5	17	74	14	28
1186	Fuzhou	2018-03-31	13	18.4727	0.000149922	12.0814	47	6	27	94	22	45
1187	Fuzhou	2018-04-01	15	20.0409	0	9.11633	64	6	31	100	33	78
1188	Fuzhou	2018-04-02	20	21.2643	0.414264	9.21412	71	6	30	106	33	91
1189	Fuzhou	2018-04-03	11	20.91	2.19852	9.50566	73	9	34	121	44	96
1190	Fuzhou	2018-04-04	1	20.9437	1.32084	9.02482	68	9	33	97	49	84
1191	Fuzhou	2018-04-05	19	20.5475	0.494327	10.6028	60	7	26	95	42	70
1192	Fuzhou	2018-04-06	20	13.6125	9.02359	16.5199	48	5	29	62	22	48
1193	Fuzhou	2018-04-07	10	13.2533	6.84617	11.4535	85	6	18	110	31	120
1194	Fuzhou	2018-04-08	13	15.7718	0	9.03003	78	7	27	130	32	105
1195	Fuzhou	2018-04-09	15	17.8913	0	8.41209	86	8	38	143	34	93
1196	Fuzhou	2018-04-10	14	20.8729	0	12.2068	112	9	39	173	38	91
1197	Fuzhou	2018-04-11	11	24.302	0.67952	11.2939	101	9	40	161	41	92
1198	Fuzhou	2018-04-12	34	21.0433	25.5006	10.9451	54	6	37	63	37	57
1199	Fuzhou	2018-04-13	17	22.0011	2.00629	10.457	48	5	31	89	31	48
1200	Fuzhou	2018-04-14	13	21.1353	12.4866	16.0802	51	6	32	74	28	52
1201	Fuzhou	2018-04-15	13	15.5686	2.0093	14.2642	51	4	18	86	13	51
1202	Fuzhou	2018-04-16	30	15.0688	1.5033	12.2133	84	6	22	139	34	117
1203	Fuzhou	2018-04-17	22	16.3152	1.00887	10.151	85	6	26	141	39	77
1204	Fuzhou	2018-04-18	10	17.9923	0	9.6883	75	6	30	130	27	65
1205	Fuzhou	2018-04-19	18	20.5034	0	9.86423	58	5	25	109	22	58
1206	Fuzhou	2018-04-20	23	21.0911	0	11.1289	54	5	19	84	25	58
1207	Fuzhou	2018-04-21	20	21.553	0.186763	9.20778	53	5	24	82	27	56
1208	Fuzhou	2018-04-22	20	22.964	0.373596	10.3825	64	7	31	116	36	71
1209	Fuzhou	2018-04-23	24	24.7606	4.38893	14.6142	54	6	28	73	28	57
1210	Fuzhou	2018-04-24	22	20.2548	3.42544	13.4446	49	5	20	97	18	28
1211	Fuzhou	2018-04-25	7	19.6503	2.30786	10.5874	66	5	18	119	20	37
1212	Fuzhou	2018-04-26	16	20.5515	1.87965	8.86075	109	7	24	169	36	62
1213	Fuzhou	2018-04-27	17	20.7025	0.486517	8.59601	72	7	40	113	52	72
1214	Fuzhou	2018-04-28	21	21.1729	0.126154	10.08	122	8	39	184	48	79
1215	Fuzhou	2018-04-29	15	21.8469	2.0832	6.72391	82	7	50	132	60	95
1216	Fuzhou	2018-04-30	21	23.4161	1.55387	8.34605	99	8	60	83	74	114
1217	Fuzhou	2018-05-01	26	24.9428	3.15318	11.4562	70	6	35	124	45	72
1218	Fuzhou	2018-05-02	12	24.4817	28.6265	15.5528	55	6	22	106	23	47
1219	Fuzhou	2018-05-03	16	18.1078	3.4481	11.0309	62	5	19	114	9	19
1220	Fuzhou	2018-05-04	16	20.9651	1.29643	10.867	69	6	23	122	13	36
1221	Fuzhou	2018-05-05	13	23.2098	0.18859	11.313	81	8	26	137	20	52
1222	Fuzhou	2018-05-06	13	25.4834	2.24475	17.1259	51	6	29	93	25	51
1223	Fuzhou	2018-05-07	15	23.665	23.9191	13.7569	32	6	21	46	18	32
1224	Fuzhou	2018-05-08	22	22.5622	11.8563	13.3968	70	5	18	124	10	24
1225	Fuzhou	2018-05-09	7	20.7033	0.315675	16.1708	92	6	13	150	14	39
1226	Fuzhou	2018-05-10	14	19.8715	2.10731	15.9975	76	5	13	131	16	44
1227	Fuzhou	2018-05-11	9	20.8306	2.85688	7.59299	60	6	22	112	19	42
1228	Fuzhou	2018-05-12	5	24.7291	1.52057	11.2415	109	10	34	169	37	74
1229	Fuzhou	2018-05-13	16	25.6058	0.454768	11.412	84	8	27	140	40	66
1230	Fuzhou	2018-05-14	21	25.6551	1.77756	12.1695	69	7	24	122	38	66
1231	Fuzhou	2018-05-15	15	27.2072	0.704281	15.4043	86	8	26	143	27	59
1232	Fuzhou	2018-05-16	11	27.8622	0	16.5579	97	9	27	156	20	61
1233	Fuzhou	2018-05-17	25	27.7738	0	15.1725	93	8	23	151	23	57
1234	Fuzhou	2018-05-18	9	27.8085	0.397222	12.6534	89	9	29	146	36	72
1235	Fuzhou	2018-05-19	8	26.1214	2.90876	9.30452	60	6	26	94	40	70
1236	Fuzhou	2018-05-20	10	26.0867	13.4951	11.0728	68	5	16	121	27	45
1237	Fuzhou	2018-05-21	12	25.1253	2.89968	10.6352	46	5	15	92	13	30
1238	Fuzhou	2018-05-22	22	26.5871	20.671	9.92201	75	6	17	130	26	50
1239	Fuzhou	2018-05-23	18	23.5449	0.385664	12.5994	43	5	18	86	11	25
1240	Fuzhou	2018-05-24	8	24.8405	0.868848	9.52695	106	7	18	166	19	79
1241	Fuzhou	2018-05-25	14	27.8884	0	14.9662	97	9	22	156	31	77
1242	Fuzhou	2018-05-26	8	28.0985	0.32127	12.6924	94	9	27	152	31	70
1243	Fuzhou	2018-05-27	18	26.4944	6.03983	8.65678	66	7	23	119	34	57
1244	Fuzhou	2018-05-28	11	25.972	5.70712	9.06197	73	6	18	127	22	41
1245	Fuzhou	2018-05-29	24	26.2193	19.0606	8.212	59	6	19	110	19	36
1246	Fuzhou	2018-05-30	9	26.5918	6.4651	10.6483	61	6	21	113	15	29
1247	Fuzhou	2018-05-31	11	23.5012	21.7195	13.3631	56	6	23	107	17	34
1248	Fuzhou	2018-06-01	6	20.7175	4.2311	10.1181	54	6	14	104	6	15
1249	Fuzhou	2018-06-02	9	22.5964	1.75875	10.488	99	6	15	158	22	41
1250	Fuzhou	2018-06-03	11	24.1262	1.92478	9.59308	90	6	16	147	25	44
1251	Fuzhou	2018-06-04	14	24.9996	1.63024	9.84543	74	7	18	128	24	46
1252	Fuzhou	2018-06-05	24	25.1271	18.3585	10.5862	50	6	16	99	22	33
1253	Fuzhou	2018-06-06	14	23.8951	27.9611	10.341	40	6	28	80	20	26
1254	Fuzhou	2018-06-07	18	25.1628	19.4326	11.8777	65	6	13	118	11	23
1255	Fuzhou	2018-06-08	11	25.8058	0.128911	15.1819	44	6	13	87	15	29
1256	Fuzhou	2018-06-09	8	25.689	1.12951	10.7225	50	6	13	99	11	26
1257	Fuzhou	2018-06-10	21	23.5151	19.5314	8.55845	35	7	28	57	16	35
1258	Fuzhou	2018-06-11	18	24.4399	1.98982	7.58227	76	7	15	131	18	30
1259	Fuzhou	2018-06-12	11	25.6883	0.451546	10.3753	90	9	25	148	26	54
1260	Fuzhou	2018-06-13	1	23.3374	4.87418	12.697	78	7	21	133	24	42
1261	Fuzhou	2018-06-14	16	22.3115	1.73042	16.0912	45	6	14	90	11	22
1262	Fuzhou	2018-06-15	10	25.1325	0.564329	16.0716	62	6	13	114	9	27
1263	Fuzhou	2018-06-16	8	25.1396	0.105548	15.7918	70	6	13	123	19	39
1264	Fuzhou	2018-06-17	18	24.4885	3.34844	11.4859	47	6	11	93	21	40
1265	Fuzhou	2018-06-18	7	24.7935	26.6473	12.4651	26	5	18	51	11	16
1266	Fuzhou	2018-06-19	19	26.231	9.17776	15.1651	46	5	14	91	16	22
1267	Fuzhou	2018-06-20	11	25.402	59.5228	11.8479	42	5	21	83	18	33
1268	Fuzhou	2018-06-21	19	24.9606	33.3008	10.4064	40	5	23	80	9	18
1269	Fuzhou	2018-06-22	15	25.6394	9.81554	11.598	40	6	19	80	10	21
1270	Fuzhou	2018-06-23	4	25.9922	3.16489	12.036	31	6	22	36	14	31
1271	Fuzhou	2018-06-24	7	27.5016	0.651497	11.9462	46	6	23	91	14	35
1272	Fuzhou	2018-06-25	8	28.2765	0.401424	13.48	61	7	21	113	18	42
1273	Fuzhou	2018-06-26	19	28.4779	0	11.5992	76	7	20	131	20	48
1274	Fuzhou	2018-06-27	11	29.0013	0	11.7145	100	7	20	160	29	58
1275	Fuzhou	2018-06-28	12	29.0092	0	12.9298	87	7	25	144	26	58
1276	Fuzhou	2018-06-29	5	28.2507	3.03197	11.97	66	7	21	119	24	54
1277	Fuzhou	2018-06-30	12	27.6996	11.4265	9.50733	64	6	16	116	24	50
1278	Fuzhou	2018-07-01	11	27.1122	10.1994	8.92054	65	5	15	117	17	35
1279	Fuzhou	2018-07-02	18	27.7368	4.73482	11.8612	65	5	14	118	13	27
1280	Fuzhou	2018-07-03	19	28.1237	3.61861	13.5306	51	6	15	101	16	37
1281	Fuzhou	2018-07-04	3	28.7863	1.07953	16.1732	61	6	16	113	22	47
1282	Fuzhou	2018-07-05	12	28.7379	1.16002	14.9912	55	5	16	106	23	46
1283	Fuzhou	2018-07-06	11	27.2231	12.2834	11.8856	39	5	21	68	18	39
1284	Fuzhou	2018-07-07	2	27.1265	8.71725	10.6148	40	5	22	68	19	40
1285	Fuzhou	2018-07-08	11	28.1052	0.52081	10.4295	49	6	18	98	18	40
1286	Fuzhou	2018-07-09	9	28.0896	0.020321	13.94	36	5	13	71	13	30
1287	Fuzhou	2018-07-10	18	28.8022	2.41447	18.8367	37	6	12	74	8	24
1288	Fuzhou	2018-07-11	0	25.3431	6.23656	22.3048	32	5	7	53	9	32
1289	Fuzhou	2018-07-12	6	27.318	13.4279	12.4166	30	5	11	60	14	25
1290	Fuzhou	2018-07-13	12	27.4546	1.76149	15.4727	22	5	8	43	8	19
1291	Fuzhou	2018-07-14	5	26.9524	0.56792	17.6673	17	5	6	31	5	17
1292	Fuzhou	2018-07-15	8	27.0734	0.028306	19.207	17	5	6	33	4	16
1293	Fuzhou	2018-07-16	10	26.8727	0.640815	22.5398	17	5	7	26	5	17
1294	Fuzhou	2018-07-17	20	27.5685	0.0754222	22.2539	18	5	5	27	6	18
1295	Fuzhou	2018-07-18	3	27.6986	0.10456	18.021	16	5	6	28	5	16
1296	Fuzhou	2018-07-19	4	27.4493	0.192865	13.443	20	5	10	35	8	20
1297	Fuzhou	2018-07-20	4	27.6141	0.087602	11.6898	31	6	12	62	9	23
1298	Fuzhou	2018-07-21	9	28.1574	4.63124	10.4162	46	6	18	92	16	36
1299	Fuzhou	2018-07-22	0	28.5817	2.31584	10.5626	70	6	18	124	23	45
1300	Fuzhou	2018-07-23	14	28.2702	9.31344	12.0517	61	5	24	113	26	51
1301	Fuzhou	2018-07-24	13	28.8048	0.898268	10.9792	57	6	24	108	24	54
1302	Fuzhou	2018-07-25	1	29.1962	1.41575	9.49523	58	6	19	109	20	51
1303	Fuzhou	2018-07-26	6	29.1784	0.242852	8.50148	79	6	21	134	27	63
1304	Fuzhou	2018-07-27	13	29.0202	0.878388	7.64276	75	6	21	129	25	55
1305	Fuzhou	2018-07-28	7	29.2215	1.32352	7.83057	90	9	22	148	28	61
1306	Fuzhou	2018-07-29	3	29.6372	0.740052	8.66503	107	7	23	167	33	67
1307	Fuzhou	2018-07-30	10	29.5449	0.453989	10.7672	90	7	19	147	24	50
1308	Fuzhou	2018-07-31	12	28.1854	2.00208	9.80555	76	7	28	131	28	55
1309	Fuzhou	2018-08-01	0	28.6429	0.419483	8.2993	70	7	21	124	19	39
1310	Fuzhou	2018-08-02	7	28.2088	3.301	8.78633	60	7	21	111	19	39
1311	Fuzhou	2018-08-03	17	28.3422	1.43473	11.9681	62	7	18	114	15	34
1312	Fuzhou	2018-08-04	6	28.7031	2.68334	9.43737	68	6	20	121	22	42
1313	Fuzhou	2018-08-05	4	29.0847	0.569825	7.84393	82	6	19	138	27	52
1314	Fuzhou	2018-08-06	14	29.1866	1.67508	9.44384	67	6	19	120	19	40
1315	Fuzhou	2018-08-07	17	28.7953	1.94648	10.5842	43	6	16	85	14	29
1316	Fuzhou	2018-08-08	0	28.6936	0.369225	9.11087	45	6	14	89	12	28
1317	Fuzhou	2018-08-09	1	28.8191	0.208324	7.72268	59	6	18	110	18	39
1318	Fuzhou	2018-08-10	15	29.0083	0.0836345	8.59424	70	6	21	123	23	45
1319	Fuzhou	2018-08-11	10	29.53	0.0534793	8.84845	93	7	21	151	28	57
1320	Fuzhou	2018-08-12	9	29.7134	1.85321	9.43179	89	6	19	146	35	62
1321	Fuzhou	2018-08-13	17	29.4398	6.7274	13.6629	60	6	17	111	28	50
1322	Fuzhou	2018-08-14	20	27.5345	18.5663	12.0433	28	5	13	55	7	17
1323	Fuzhou	2018-08-15	1	26.8405	34.5041	9.95284	22	4	17	34	5	15
1324	Fuzhou	2018-08-16	11	29.2247	15.5469	11.5981	67	6	17	120	17	35
1325	Fuzhou	2018-08-17	7	29.0042	0.290377	13.3159	65	7	20	117	19	40
1326	Fuzhou	2018-08-18	8	28.3824	10.4547	9.78944	45	6	16	89	15	32
1327	Fuzhou	2018-08-19	10	28.0784	8.55642	8.62797	41	5	21	81	12	29
1328	Fuzhou	2018-08-20	9	28.6334	0.591241	9.78368	49	6	19	97	13	33
1329	Fuzhou	2018-08-21	21	28.8262	6.12835	9.08259	52	6	20	102	14	35
1330	Fuzhou	2018-08-22	1	28.9016	0.939382	12.259	42	5	12	84	11	24
1331	Fuzhou	2018-08-23	14	28.4299	8.66681	16.6335	52	6	13	102	11	27
1332	Fuzhou	2018-08-24	4	24.9964	44.1577	12.7386	30	5	15	59	14	24
1333	Fuzhou	2018-08-25	0	25.9729	20.4037	12.7331	28	5	22	56	13	24
1334	Fuzhou	2018-08-26	9	26.6417	30.7632	11.7995	27	5	16	53	9	18
1335	Fuzhou	2018-08-27	15	26.4789	10.4656	10.9089	34	5	19	67	13	20
1336	Fuzhou	2018-08-28	29	25.6386	20.1156	16.2722	24	6	15	47	6	15
1337	Fuzhou	2018-08-29	3	25.2197	32.3355	15.9777	20	5	16	39	5	14
1338	Fuzhou	2018-08-30	6	24.8319	15.1563	13.5821	27	5	21	28	6	19
1339	Fuzhou	2018-08-31	13	25.6543	7.11964	11.3448	28	6	22	46	10	23
1340	Fuzhou	2018-09-01	2	26.3129	3.87481	9.84066	28	6	19	55	12	28
1341	Fuzhou	2018-09-02	18	27.7566	0.0249308	10.3242	54	8	17	104	17	40
1342	Fuzhou	2018-09-03	14	28.3856	0.0549235	12.0914	60	8	22	111	24	52
1343	Fuzhou	2018-09-04	16	28.1139	5.03489	9.56779	48	7	27	92	23	48
1344	Fuzhou	2018-09-05	0	28.1846	1.53336	8.33281	59	6	24	110	27	45
1345	Fuzhou	2018-09-06	13	28.2342	2.34374	7.33424	58	6	18	109	24	45
1346	Fuzhou	2018-09-07	18	26.4434	27.5796	11.2924	66	6	18	119	25	45
1347	Fuzhou	2018-09-08	11	21.8747	6.58791	12.9373	42	6	16	83	8	15
1348	Fuzhou	2018-09-09	11	22.7176	1.62312	17.4904	40	6	19	80	8	21
1349	Fuzhou	2018-09-10	17	24.6939	0.311437	21.9536	60	6	14	112	15	33
1350	Fuzhou	2018-09-11	26	23.6403	2.52156	11.213	45	6	18	90	13	28
1351	Fuzhou	2018-09-12	4	25.8165	3.79472	12.4548	46	6	17	91	13	24
1352	Fuzhou	2018-09-13	12	26.8087	0.232349	16.2455	29	6	15	57	12	26
1353	Fuzhou	2018-09-14	16	27.178	0	20.2315	26	6	11	51	8	19
1354	Fuzhou	2018-09-15	8	27.5521	0.0241401	28.9823	24	5	7	35	7	24
1355	Fuzhou	2018-09-16	13	26.9921	4.06794	13.1752	30	5	9	38	12	30
1356	Fuzhou	2018-09-17	21	28.1585	5.96558	8.21502	42	7	15	83	12	32
1357	Fuzhou	2018-09-18	22	27.0486	0	9.70143	32	6	12	64	9	23
1358	Fuzhou	2018-09-19	2	27.635	0.022903	10.5339	31	6	16	62	9	27
1359	Fuzhou	2018-09-20	11	27.4063	0.11709	6.2517	51	7	21	101	14	41
1360	Fuzhou	2018-09-21	14	27.713	7.62731	9.85052	90	8	26	148	33	66
1361	Fuzhou	2018-09-22	7	26.9956	3.64252	8.62933	61	6	16	113	16	36
1362	Fuzhou	2018-09-23	11	25.209	19.4072	13.879	45	6	16	89	17	31
1363	Fuzhou	2018-09-24	9	24.3937	4.96402	20.2707	56	7	9	107	6	20
1364	Fuzhou	2018-09-25	25	23.8995	2.09135	20.628	68	7	12	121	13	39
1365	Fuzhou	2018-09-26	6	24.1149	0.00907353	15.9679	62	7	18	114	15	36
1366	Fuzhou	2018-09-27	12	24.4188	0.0397358	18.3934	53	7	16	103	16	37
1367	Fuzhou	2018-09-28	7	24.2563	0.00455911	13.9839	54	7	16	104	16	39
1368	Fuzhou	2018-09-29	9	24.3356	0.0308216	11.8315	72	7	20	126	20	40
1369	Fuzhou	2018-09-30	8	23.2773	0	11.6733	102	7	22	162	28	52
1370	Fuzhou	2018-10-01	7	23.9443	0	14.1205	106	9	19	166	33	62
1371	Fuzhou	2018-10-02	5	22.5174	0	15.1945	97	9	15	156	23	53
1372	Fuzhou	2018-10-03	11	22.2758	0.000317383	17.3231	73	7	15	127	18	37
1373	Fuzhou	2018-10-04	11	22.7308	0	13.7659	76	8	24	131	25	45
1374	Fuzhou	2018-10-05	48	23.8046	0.00227117	12.0382	72	8	19	126	25	48
1375	Fuzhou	2018-10-06	17	22.87	0	11.3186	97	9	19	156	27	51
1376	Fuzhou	2018-10-07	20	22.753	0.0136326	12.6474	112	8	19	173	27	51
1377	Fuzhou	2018-10-08	19	23.0568	0.01395	11.8895	87	7	17	144	26	50
1378	Fuzhou	2018-10-09	10	23.6351	0.381746	11.5874	85	7	19	141	29	56
1379	Fuzhou	2018-10-10	5	19.4019	15.264	14.201	58	6	20	109	28	43
1380	Fuzhou	2018-10-11	7	17.79	4.4646	18.9758	39	6	20	78	9	16
1381	Fuzhou	2018-10-12	16	19.1132	1.11063	16.1899	47	7	19	94	14	32
1382	Fuzhou	2018-10-13	10	19.8078	0.184125	13.3742	37	7	25	73	14	34
1383	Fuzhou	2018-10-14	11	18.9015	6.29701	11.7045	34	6	27	57	15	28
1384	Fuzhou	2018-10-15	12	19.2791	10.5766	8.73375	35	6	28	64	15	22
1385	Fuzhou	2018-10-16	18	19.4897	12.449	10.963	34	6	27	55	10	17
1386	Fuzhou	2018-10-17	5	18.8624	1.13721	13.8265	40	7	21	79	13	22
1387	Fuzhou	2018-10-18	7	19.7467	0.698371	16.4158	69	7	24	122	25	46
1388	Fuzhou	2018-10-19	13	18.3782	0.661842	13.8753	63	7	17	115	27	43
1389	Fuzhou	2018-10-20	12	19.3575	0.352166	11.2192	55	8	23	106	20	40
1390	Fuzhou	2018-10-21	5	20.0162	2.50884	8.6922	48	9	29	95	21	44
1391	Fuzhou	2018-10-22	13	20.629	0.727801	7.47518	38	7	26	76	21	32
1392	Fuzhou	2018-10-23	15	20.7989	0.0227674	12.069	51	7	24	101	19	34
1393	Fuzhou	2018-10-24	5	20.7898	0.0118784	9.96588	59	9	25	110	25	43
1394	Fuzhou	2018-10-25	17	21.1701	0.757896	8.01967	61	9	27	113	26	52
1395	Fuzhou	2018-10-26	15	22.0044	0.533231	11.9478	54	9	32	80	31	57
1396	Fuzhou	2018-10-27	8	18.4218	0.046376	14.0135	78	8	22	133	24	56
1397	Fuzhou	2018-10-28	3	17.6684	0	10.0328	84	10	34	140	28	73
1398	Fuzhou	2018-10-29	11	19.1892	0	13.9218	65	9	38	117	23	53
1399	Fuzhou	2018-10-30	11	19.7991	0	21.1041	106	10	26	166	26	59
1400	Fuzhou	2018-10-31	0	19.3143	0.0889528	23.9698	77	10	20	132	25	59
1401	Fuzhou	2018-11-01	4	16.1738	7.82386	22.8736	66	7	17	119	26	41
1402	Fuzhou	2018-11-02	23	15.4043	22.2617	15.5369	31	6	23	61	13	15
1403	Fuzhou	2018-11-03	12	18.1099	1.0995	7.94111	28	6	22	52	8	13
1404	Fuzhou	2018-11-04	11	19.9967	0.3947	8.5806	42	6	33	37	16	27
1405	Fuzhou	2018-11-05	19	21.0257	0.170901	10.3669	43	7	34	52	19	39
1406	Fuzhou	2018-11-06	14	21.0549	0.116171	10.8227	39	7	29	61	17	39
1407	Fuzhou	2018-11-07	2	21.8228	0.0833189	8.3446	43	8	28	83	20	43
1408	Fuzhou	2018-11-08	15	20.9348	0.00241261	10.9752	39	8	23	77	22	39
1409	Fuzhou	2018-11-09	23	18.0107	0.125687	12.8406	32	7	25	42	16	32
1410	Fuzhou	2018-11-10	11	19.0202	0.0417683	10.2514	46	7	31	54	25	46
1411	Fuzhou	2018-11-11	13	21.1885	1.32633	6.35413	50	9	32	94	27	50
1412	Fuzhou	2018-11-12	17	18.6558	7.52544	12.3639	49	7	39	54	23	41
1413	Fuzhou	2018-11-13	19	17.3423	5.90446	12.961	35	6	22	70	9	16
1414	Fuzhou	2018-11-14	5	17.9289	0.226084	12.3122	41	7	24	82	19	40
1415	Fuzhou	2018-11-15	9	18.0746	12.7627	10.3116	50	7	32	69	26	50
1416	Fuzhou	2018-11-16	16	17.6052	22.5753	11.2875	43	6	34	46	17	22
1417	Fuzhou	2018-11-17	5	16.9957	4.75977	9.85714	30	5	24	49	8	16
1418	Fuzhou	2018-11-18	2	17.9352	13.924	9.65575	40	6	32	49	15	27
1419	Fuzhou	2018-11-19	22	16.4136	1.60577	13.549	35	6	28	37	9	17
1420	Fuzhou	2018-11-20	19	15.7653	7.2743	10.6435	40	6	32	42	16	23
1421	Fuzhou	2018-11-21	0	17.6452	3.41606	10.3347	35	8	28	45	15	25
1422	Fuzhou	2018-11-22	17	15.4928	0.648609	17.989	45	6	19	90	10	24
1423	Fuzhou	2018-11-23	25	14.8742	0.148133	10.8214	46	7	25	79	21	46
1424	Fuzhou	2018-11-24	17	17.6476	0.0168843	12.2341	42	7	24	77	19	42
1425	Fuzhou	2018-11-25	6	17.8679	10.5761	9.56026	51	6	40	35	24	52
1426	Fuzhou	2018-11-26	33	16.528	2.05158	9.2058	47	6	37	40	17	25
1427	Fuzhou	2018-11-27	28	16.9837	1.18528	9.72096	44	6	30	88	17	33
1428	Fuzhou	2018-11-28	12	16.1272	0.0392972	9.5095	51	7	35	81	28	51
1429	Fuzhou	2018-11-29	24	16.2938	0	11.0127	52	7	36	100	28	53
1430	Fuzhou	2018-11-30	21	17.1261	0.00358199	9.88405	61	8	31	86	26	72
1431	Fuzhou	2018-12-01	11	18.7845	0.0736944	8.8829	60	7	34	81	26	70
1432	Fuzhou	2018-12-02	27	19.6338	0.0224119	8.44827	56	7	37	76	27	62
1433	Fuzhou	2018-12-03	26	19.9943	0	8.12369	64	7	44	93	41	78
1434	Fuzhou	2018-12-04	45	20.1833	0.0690987	13.5137	56	8	37	84	33	62
1435	Fuzhou	2018-12-05	35	17.2306	0.0766083	12.5215	29	4	20	58	8	18
1436	Fuzhou	2018-12-06	64	17.4878	1.9538	15.6605	33	6	26	64	14	30
1437	Fuzhou	2018-12-07	76	11.6339	1.56251	19.1535	27	4	17	54	3	10
1438	Fuzhou	2018-12-08	47	10.3612	1.71641	18.7359	24	4	17	47	6	13
1439	Fuzhou	2018-12-09	48	10.9681	6.65917	12.3494	30	4	24	42	7	14
1440	Fuzhou	2018-12-10	61	14.22	1.77796	10.8453	33	4	26	26	10	25
1441	Fuzhou	2018-12-11	54	14.2164	0.882051	18.1298	27	4	21	45	11	26
1442	Fuzhou	2018-12-12	50	10.5746	0.552931	15.8902	27	4	21	44	10	18
1443	Fuzhou	2018-12-13	48	9.88464	1.21655	12.6391	29	4	23	28	12	19
1444	Fuzhou	2018-12-14	64	11.3653	0.849379	14.3523	30	4	24	47	15	22
1445	Fuzhou	2018-12-15	68	13.7349	0.144367	9.68703	46	5	32	43	25	46
1446	Fuzhou	2018-12-16	59	13.6829	0.0245518	13.4253	30	5	24	51	12	30
1447	Fuzhou	2018-12-17	93	11.0576	0.00199458	11.4497	39	5	28	71	16	39
1448	Fuzhou	2018-12-18	86	12.6029	0	9.48546	57	6	43	87	27	63
1449	Fuzhou	2018-12-19	51	15.0182	0.0459874	8.43412	64	7	50	88	33	77
1450	Fuzhou	2018-12-20	58	16.4779	0.321873	9.91251	79	7	63	40	53	101
1451	Fuzhou	2018-12-21	72	16.7857	0.0891527	9.2589	78	6	50	36	57	74
1452	Fuzhou	2018-12-22	68	18.2127	0.0192385	7.97258	63	6	50	61	38	70
1453	Fuzhou	2018-12-23	76	14.2669	5.59896	20.2307	47	5	37	40	25	38
1454	Fuzhou	2018-12-24	83	13.31	1.36908	15.895	36	4	18	71	13	29
1455	Fuzhou	2018-12-25	83	14.4659	0.820706	7.429	40	4	32	57	20	38
1456	Fuzhou	2018-12-26	53	15.8988	0.117343	13.787	43	5	34	52	21	36
1457	Fuzhou	2018-12-27	83	11.6785	0.0689839	23.4079	33	4	22	65	11	18
1458	Fuzhou	2018-12-28	83	8.75431	0.0919292	24.2885	30	4	16	60	16	28
1459	Fuzhou	2018-12-29	65	7.2724	0.0206729	23.0399	48	6	20	60	33	44
1460	Fuzhou	2018-12-30	65	7.69415	1.79165	18.9576	29	6	21	56	16	29
1461	Fuzhou	2018-12-31	100	8.39576	1.29404	16.5302	34	4	27	37	18	26
1462	Fuzhou	2019-01-01	85	9.79177	0.233826	18.2461	29	5	22	58	14	22
1463	Fuzhou	2019-01-02	56	9.98826	0.918188	13.1647	34	4	27	55	21	32
1464	Fuzhou	2019-01-03	55	11.7435	0.511028	13.1271	33	4	26	44	13	19
1465	Fuzhou	2019-01-04	47	14.7586	1.26557	9.72521	52	5	41	38	19	43
1466	Fuzhou	2019-01-05	73	12.9085	4.15719	12.5664	55	4	44	28	19	28
1467	Fuzhou	2019-01-06	71	12.5351	1.22455	15.3997	44	4	35	42	13	23
1468	Fuzhou	2019-01-07	65	12.8979	0.623031	10.0293	43	4	34	42	19	39
1469	Fuzhou	2019-01-08	75	11.7538	0.188729	18.5015	48	5	38	39	20	35
1470	Fuzhou	2019-01-09	60	11.5231	0.399817	12.266	33	4	26	59	14	25
1471	Fuzhou	2019-01-10	78	13.8883	0.852637	9.8457	57	6	45	36	28	50
1472	Fuzhou	2019-01-11	98	13.9676	1.36412	8.15168	58	5	46	23	36	55
1473	Fuzhou	2019-01-12	58	12.8837	0.286979	12.02	53	4	42	20	24	47
1474	Fuzhou	2019-01-13	78	12.0508	0.0459037	13.4517	53	4	42	25	25	39
1475	Fuzhou	2019-01-14	95	13.5236	0.0986824	9.28382	51	5	33	55	31	51
1476	Fuzhou	2019-01-15	89	12.3825	1.76856	16.4787	52	5	38	55	28	54
1477	Fuzhou	2019-01-16	62	9.30812	0.53351	17.996	32	4	25	60	16	24
1478	Fuzhou	2019-01-17	81	9.85921	0.37139	14.9876	45	4	26	82	31	44
1479	Fuzhou	2019-01-18	94	11.3888	0	12.1561	58	6	29	101	34	65
1480	Fuzhou	2019-01-19	66	14.1972	0.0257063	6.7149	61	7	47	75	31	72
1481	Fuzhou	2019-01-20	55	11.4897	1.87286	17.7454	68	6	43	46	49	83
1482	Fuzhou	2019-01-21	63	9.19154	0.506712	13.1401	90	7	30	78	67	69
1483	Fuzhou	2019-01-22	79	9.07105	0	11.1931	85	8	33	95	63	70
1484	Fuzhou	2019-01-23	76	10.2189	0	9.55324	70	6	36	108	51	68
1485	Fuzhou	2019-01-24	50	11.0053	0	9.96722	71	6	35	125	50	71
1486	Fuzhou	2019-01-25	62	12.3702	0	12.7459	72	6	38	112	52	73
1487	Fuzhou	2019-01-26	51	9.66503	0	17.3015	68	5	19	115	49	65
1488	Fuzhou	2019-01-27	61	9.66457	0	10.2988	46	4	19	92	22	45
1489	Fuzhou	2019-01-28	46	12.4996	0	7.56059	39	5	28	77	17	39
1490	Fuzhou	2019-01-29	41	13.9265	0	9.59735	46	6	32	91	27	45
1491	Fuzhou	2019-01-30	32	15.8945	0	9.15071	47	5	26	93	29	45
1492	Fuzhou	2019-01-31	24	15.1515	0.0143047	15.8429	42	4	19	83	24	42
1493	Fuzhou	2019-02-01	24	10.4148	0	14.8002	42	4	10	84	14	22
1494	Fuzhou	2019-02-02	14	13.6595	0.157348	11.6208	47	4	23	68	32	47
1495	Fuzhou	2019-02-03	13	15.7036	1.00713	9.97047	95	5	45	44	71	88
1496	Fuzhou	2019-02-04	16	12.4832	1.68584	11.9122	69	4	15	67	50	70
1497	Fuzhou	2019-02-05	20	14.0368	1.77668	7.79189	107	8	16	80	80	104
1498	Fuzhou	2019-02-06	7	14.8699	0.545104	9.1486	69	5	14	89	50	61
1499	Fuzhou	2019-02-07	22	15.3764	4.77892	15.8449	62	4	14	77	44	47
1500	Fuzhou	2019-02-08	15	9.99566	1.59338	14.7199	35	4	9	69	6	12
1501	Fuzhou	2019-02-09	11	9.47544	1.14712	17.7697	32	4	10	64	6	9
1502	Fuzhou	2019-02-10	4	9.8796	0.930424	15.1064	32	4	10	64	8	12
1503	Fuzhou	2019-02-11	19	9.33658	0.238886	16.1021	27	4	11	54	8	12
1504	Fuzhou	2019-02-12	12	13.1186	0.105498	8.55139	26	4	17	52	9	18
1505	Fuzhou	2019-02-13	4	12.8128	0.20847	12.9086	29	4	23	57	16	25
1506	Fuzhou	2019-02-14	15	12.5554	0.110356	11.0093	27	4	21	52	15	22
1507	Fuzhou	2019-02-15	10	14.9787	0.321659	12.7225	43	5	21	85	20	30
1508	Fuzhou	2019-02-16	11	9.79941	1.77457	18.5278	31	4	16	62	5	11
1509	Fuzhou	2019-02-17	7	9.12376	0.863562	14.8582	33	4	16	66	7	11
1510	Fuzhou	2019-02-18	17	12.2155	10.6303	9.76308	32	4	25	54	14	23
1511	Fuzhou	2019-02-19	18	15.0445	6.84805	10.6112	43	5	29	53	30	38
1512	Fuzhou	2019-02-20	7	13.7939	5.08264	13.0972	39	4	27	34	27	27
1513	Fuzhou	2019-02-21	8	11.9786	25.5098	12.8802	38	4	30	34	11	16
1514	Fuzhou	2019-02-22	30	11.8631	5.92749	13.7003	36	4	16	72	10	19
1515	Fuzhou	2019-02-23	14	8.88606	25.9802	14.9497	33	4	16	66	15	21
1516	Fuzhou	2019-02-24	9	9.75605	5.05765	10.5454	29	4	23	48	13	17
1517	Fuzhou	2019-02-25	25	12.0028	1.93755	11.6284	34	4	27	61	18	29
1518	Fuzhou	2019-02-26	14	12.7488	1.00236	10.6792	49	4	27	72	27	49
1519	Fuzhou	2019-02-27	16	13.7913	2.28502	10.8461	67	5	44	84	48	77
1520	Fuzhou	2019-02-28	11	11.4611	11.1496	12.4987	35	4	27	70	24	31
1521	Fuzhou	2019-03-01	19	12.3926	2.88805	10.817	42	4	33	40	21	29
1522	Fuzhou	2019-03-02	11	13.7832	4.96999	11.0028	49	4	34	77	31	49
1523	Fuzhou	2019-03-03	13	12.4951	10.9523	9.23407	44	4	35	66	21	28
1524	Fuzhou	2019-03-04	31	13.5665	1.73547	13.4564	50	4	25	100	19	33
1525	Fuzhou	2019-03-05	25	12.0265	23.3897	9.08747	48	4	30	95	24	30
1526	Fuzhou	2019-03-06	9	13.4246	6.9229	11.2449	40	4	28	80	14	21
1527	Fuzhou	2019-03-07	14	9.70524	15.193	15.1404	66	4	22	119	46	37
1528	Fuzhou	2019-03-08	20	9.89675	13.7939	11.6433	58	5	19	109	25	38
1529	Fuzhou	2019-03-09	8	12.2132	20.087	8.30332	37	4	29	58	15	19
1530	Fuzhou	2019-03-10	9	13.1334	1.65427	8.86644	34	5	27	58	17	22
1531	Fuzhou	2019-03-11	15	13.5973	0.00363804	8.82159	59	6	34	110	34	54
1532	Fuzhou	2019-03-12	27	15.8305	0	7.65867	80	5	37	135	38	67
1533	Fuzhou	2019-03-13	0	16.5886	0.001962	16.5987	83	5	29	139	44	82
1534	Fuzhou	2019-03-14	12	13.5801	3.27109	14.4591	58	4	21	108	32	66
1535	Fuzhou	2019-03-15	18	14.2174	0.321308	10.3791	42	5	33	76	18	42
1536	Fuzhou	2019-03-16	8	14.3644	0.55281	10.795	79	5	30	134	27	57
1537	Fuzhou	2019-03-17	10	13.5663	9.30189	10.7817	59	6	29	89	42	59
1538	Fuzhou	2019-03-18	11	15.0493	1.3134	8.57589	47	4	31	80	31	47
1539	Fuzhou	2019-03-19	22	16.232	0.0545566	10.7461	59	5	32	86	42	55
1540	Fuzhou	2019-03-20	5	20.9918	0	16.0227	59	5	30	96	33	67
1541	Fuzhou	2019-03-21	7	19.4954	10.9909	17.6334	73	5	28	127	43	81
1542	Fuzhou	2019-03-22	16	12.3345	8.38425	17.7935	52	4	18	102	13	22
1543	Fuzhou	2019-03-23	6	10.7624	4.71543	16.3255	46	4	14	91	15	28
1544	Fuzhou	2019-03-24	9	11.3072	7.52636	11.5157	50	5	21	99	28	44
1545	Fuzhou	2019-03-25	22	13.6599	6.80795	8.7437	40	4	24	79	25	27
1546	Fuzhou	2019-03-26	20	15.5525	2.56421	11.0878	54	5	27	104	28	46
1547	Fuzhou	2019-03-27	6	19.1347	0.0332962	12.0731	61	5	40	108	32	71
1548	Fuzhou	2019-03-28	16	20.593	0.682737	13.4696	69	6	39	112	42	87
1549	Fuzhou	2019-03-29	9	15.849	35.4487	10.5995	43	5	25	85	18	39
1550	Fuzhou	2019-03-30	13	18.2559	0.414427	12.9659	64	4	18	116	13	33
1551	Fuzhou	2019-03-31	12	13.4838	2.00996	19.7582	65	5	13	118	27	66
1552	Fuzhou	2019-04-01	31	13.7053	0.449495	13.9683	63	5	12	115	13	34
1553	Fuzhou	2019-04-02	10	14.4932	5.79307	9.74941	50	5	22	99	21	50
1554	Fuzhou	2019-04-03	2	14.1871	3.28374	12.3889	44	4	25	88	14	22
1555	Fuzhou	2019-04-04	6	15.179	3.14855	7.32677	43	4	34	67	20	33
1556	Fuzhou	2019-04-05	11	18.2045	1.64995	8.44061	48	5	26	95	29	47
1557	Fuzhou	2019-04-06	11	19.9161	0	8.86148	71	5	25	125	31	64
1558	Fuzhou	2019-04-07	14	20.1504	1.101	7.12129	75	6	46	74	45	99
1559	Fuzhou	2019-04-08	24	22.6664	0.447553	10.764	82	6	28	138	44	77
1560	Fuzhou	2019-04-09	22	23.9202	0.299376	16.7523	62	5	23	91	37	74
1561	Fuzhou	2019-04-10	1	17.1771	13.9531	15.5713	56	5	28	75	23	62
1562	Fuzhou	2019-04-11	11	14.3727	14.6221	13.1571	33	4	25	66	9	18
1563	Fuzhou	2019-04-12	16	15.3373	1.95392	12.6728	49	4	17	97	20	31
1564	Fuzhou	2019-04-13	13	15.2367	12.9156	7.05401	39	4	31	70	25	33
1565	Fuzhou	2019-04-14	6	17.8138	1.46226	12.1867	45	5	28	85	31	44
1566	Fuzhou	2019-04-15	22	15.4329	6.58245	14.2628	70	6	11	123	27	43
1567	Fuzhou	2019-04-16	27	15.3558	0.980882	6.57861	50	4	21	99	23	41
1568	Fuzhou	2019-04-17	3	19.0788	0.0221061	7.27808	70	5	24	123	24	56
1569	Fuzhou	2019-04-18	22	21.0248	5.16628	8.61643	83	5	28	139	35	77
1570	Fuzhou	2019-04-19	13	19.7085	3.45314	7.12644	77	6	49	63	56	87
1571	Fuzhou	2019-04-20	12	21.5261	17.5617	7.54228	55	5	34	105	36	50
1572	Fuzhou	2019-04-21	17	22.8586	2.21931	7.46536	54	5	28	96	33	58
1573	Fuzhou	2019-04-22	31	22.8767	5.91677	7.97268	59	5	32	94	37	67
1574	Fuzhou	2019-04-23	26	24.2449	2.11043	10.8885	62	6	27	114	36	67
1575	Fuzhou	2019-04-24	13	24.6963	1.04702	11.816	91	6	33	149	42	90
1576	Fuzhou	2019-04-25	27	22.1776	12.3254	9.84498	52	6	28	95	26	53
1577	Fuzhou	2019-04-26	32	21.6363	2.01395	14.8637	63	4	21	115	20	38
1578	Fuzhou	2019-04-27	21	18.0036	0.690794	13.7215	48	3	12	96	12	25
1579	Fuzhou	2019-04-28	15	19.8851	2.99313	6.46583	48	4	31	72	28	48
1580	Fuzhou	2019-04-29	14	23.3271	3.04407	10.3182	71	6	34	125	43	72
1581	Fuzhou	2019-04-30	11	20.051	49.7912	13.8477	54	5	35	75	29	57
1582	Fuzhou	2019-05-01	16	18.5593	2.31288	10.9621	47	4	17	94	7	16
1583	Fuzhou	2019-05-02	37	18.2409	0.977771	14.8951	85	5	16	141	32	79
1584	Fuzhou	2019-05-03	40	19.3968	0.621517	15.8688	71	5	11	125	12	37
1585	Fuzhou	2019-05-04	15	19.6798	0.0496745	11.9793	91	6	17	149	20	47
1586	Fuzhou	2019-05-05	30	19.862	8.46437	12.946	64	5	21	116	28	55
1587	Fuzhou	2019-05-06	27	17.3994	3.74719	22.3202	60	4	11	111	24	33
1588	Fuzhou	2019-05-07	26	16.62	3.85511	18.2871	67	5	9	120	14	35
1589	Fuzhou	2019-05-08	22	17.5263	2.49512	8.15132	57	5	17	108	19	40
1590	Fuzhou	2019-05-09	41	19.7854	1.81389	7.77518	52	6	30	99	31	53
1591	Fuzhou	2019-05-10	40	20.57	1.01577	9.14759	73	6	27	127	30	61
1592	Fuzhou	2019-05-11	45	21.6743	0.0140636	8.90485	83	5	26	139	25	54
1593	Fuzhou	2019-05-12	32	23.4105	1.83111	11.1192	75	6	24	129	26	53
1594	Fuzhou	2019-05-13	50	23.3184	2.08221	9.6227	55	6	19	105	32	58
1595	Fuzhou	2019-05-14	38	22.1811	0.770674	9.82	53	4	18	97	34	55
1596	Fuzhou	2019-05-15	9	21.8229	12.0402	8.69873	40	4	25	79	26	40
1597	Fuzhou	2019-05-16	32	22.707	25.017	8.46386	48	4	38	35	22	29
1598	Fuzhou	2019-05-17	31	23.3251	9.33	8.16246	39	4	31	49	22	30
1599	Fuzhou	2019-05-18	34	25.4818	8.78822	9.54948	62	4	19	114	23	36
1600	Fuzhou	2019-05-19	29	24.7909	4.63492	9.09033	67	4	31	84	48	67
1601	Fuzhou	2019-05-20	28	20.8321	3.89143	12.3933	50	4	19	99	21	35
1602	Fuzhou	2019-05-21	34	20.6627	0.165875	8.66531	59	5	24	98	26	68
1603	Fuzhou	2019-05-22	13	20.5138	2.52994	5.43448	70	5	51	53	41	90
1604	Fuzhou	2019-05-23	25	22.4405	1.30104	9.24656	73	4	25	127	31	57
1605	Fuzhou	2019-05-24	47	23.4964	0.0223945	10.2937	48	4	19	96	21	48
1606	Fuzhou	2019-05-25	24	23.9228	0.431563	8.80582	55	4	22	76	31	59
1607	Fuzhou	2019-05-26	23	24.0227	7.0134	8.2537	61	5	36	72	41	71
1608	Fuzhou	2019-05-27	41	25.0983	5.17308	10.5551	40	4	21	80	21	35
1609	Fuzhou	2019-05-28	27	19.5412	11.2094	15.153	42	4	17	84	8	18
1610	Fuzhou	2019-05-29	15	20.5855	6.17617	10.8631	63	4	12	115	11	29
1611	Fuzhou	2019-05-30	22	23.0917	0.0257302	7.59792	77	5	16	132	20	44
1612	Fuzhou	2019-05-31	37	23.5323	44.5425	10.6656	77	4	18	132	37	54
1613	Fuzhou	2019-06-01	18	21.2264	30.8996	8.78866	38	3	19	75	18	17
1614	Fuzhou	2019-06-02	30	22.0361	22.2303	8.83487	35	4	25	69	21	22
1615	Fuzhou	2019-06-03	48	23.385	11.5486	7.32637	39	4	31	59	21	26
1616	Fuzhou	2019-06-04	28	25.9842	9.82745	8.46472	70	4	18	124	23	40
1617	Fuzhou	2019-06-05	17	26.5467	0.852802	12.1064	63	5	20	115	30	52
1618	Fuzhou	2019-06-06	38	27.134	1.96128	14.187	46	5	20	53	22	46
1619	Fuzhou	2019-06-07	46	25.4592	4.37591	11.1109	47	5	20	85	24	47
1620	Fuzhou	2019-06-08	34	25.2448	7.33349	11.0757	49	4	15	76	33	49
1621	Fuzhou	2019-06-09	42	25.5652	12.9317	13.2858	41	4	18	69	20	41
1622	Fuzhou	2019-06-10	15	23.3881	26.251	8.29733	28	3	17	55	10	17
1623	Fuzhou	2019-06-11	22	24.2721	1.5569	11.7373	65	4	7	118	18	28
1624	Fuzhou	2019-06-12	35	21.3874	15.8005	10.6694	55	4	9	106	17	30
1625	Fuzhou	2019-06-13	23	20.41	23.0895	9.08714	36	3	22	71	15	19
1626	Fuzhou	2019-06-14	27	22.9972	17.7004	9.67034	54	4	17	104	12	22
1627	Fuzhou	2019-06-15	27	23.9564	0	8.9899	102	4	20	162	21	35
1628	Fuzhou	2019-06-16	33	24.9548	0.0304691	10.9868	87	5	17	144	22	44
1629	Fuzhou	2019-06-17	12	25.8893	0.150961	10.713	58	5	12	109	23	45
1630	Fuzhou	2019-06-18	9	27.6842	0.434344	14.8078	50	5	16	100	27	47
1631	Fuzhou	2019-06-19	12	27.7211	4.76691	12.2149	49	5	18	97	19	44
1632	Fuzhou	2019-06-20	18	27.6679	3.92654	10.108	63	4	22	115	31	51
1633	Fuzhou	2019-06-21	16	28.153	7.90287	14.6649	51	4	20	101	22	44
1634	Fuzhou	2019-06-22	14	24.1409	42.1607	12.344	29	3	22	57	12	25
1635	Fuzhou	2019-06-23	14	21.5479	34.2843	11.677	33	3	15	66	4	12
1636	Fuzhou	2019-06-24	12	21.0952	16.7133	9.96129	37	3	18	74	10	19
1637	Fuzhou	2019-06-25	8	22.5234	15.9161	5.67278	37	3	29	37	12	18
1638	Fuzhou	2019-06-26	4	25.7134	0.811724	6.95405	62	4	25	114	26	33
1639	Fuzhou	2019-06-27	7	27.4796	0.974461	10.3006	58	4	21	109	28	47
1640	Fuzhou	2019-06-28	24	28.6165	1.06654	12.9626	55	4	20	106	24	49
1641	Fuzhou	2019-06-29	4	29.1541	0.960257	12.6156	62	4	17	114	22	42
1642	Fuzhou	2019-06-30	7	28.7468	2.11629	11.5983	59	4	19	110	21	40
1643	Fuzhou	2019-07-01	10	28.9937	4.31814	12.549	72	4	15	126	19	37
1644	Fuzhou	2019-07-02	10	26.8473	22.9844	13.5796	22	3	12	43	6	14
1645	Fuzhou	2019-07-03	8	26.4485	4.43643	14.5022	29	4	17	58	10	21
1646	Fuzhou	2019-07-04	6	27.2297	8.92227	17.1014	32	4	16	59	12	32
1647	Fuzhou	2019-07-05	9	26.9741	12.0848	14.4867	34	4	18	63	14	34
1648	Fuzhou	2019-07-06	4	25.8099	25.5697	11.2888	30	3	23	59	12	19
1649	Fuzhou	2019-07-07	2	26.6015	5.0235	13.1194	40	4	30	72	22	40
1650	Fuzhou	2019-07-08	7	27.5816	7.31597	17.7643	44	3	21	76	20	44
1651	Fuzhou	2019-07-09	12	26.9423	9.63591	20.4475	40	4	16	66	18	40
1652	Fuzhou	2019-07-10	5	25.0513	32.2784	10.9096	26	4	17	49	10	26
1653	Fuzhou	2019-07-11	8	25.5567	37.1459	10.3626	33	4	26	63	15	25
1654	Fuzhou	2019-07-12	9	28.0554	7.34368	17.605	44	3	20	87	20	41
1655	Fuzhou	2019-07-13	4	28.1423	1.99048	18.0521	45	4	11	79	20	45
1656	Fuzhou	2019-07-14	7	27.2448	3.09719	12.4794	52	3	15	99	27	53
1657	Fuzhou	2019-07-15	14	27.911	2.7079	8.60917	69	4	16	122	31	59
1658	Fuzhou	2019-07-16	8	27.8557	2.88247	13.5669	43	3	12	85	22	41
1659	Fuzhou	2019-07-17	4	28.2253	0.190353	20.8241	22	3	5	40	8	22
1660	Fuzhou	2019-07-18	5	28.1687	0.163245	12.5448	30	4	13	60	11	28
1661	Fuzhou	2019-07-19	15	29.4843	0.069247	11.8162	66	5	19	119	23	51
1662	Fuzhou	2019-07-20	9	27.8887	17.7101	12.7593	65	3	21	118	39	56
1663	Fuzhou	2019-07-21	4	27.4989	5.1548	13.0348	60	3	17	111	19	38
1664	Fuzhou	2019-07-22	9	26.7536	15.9143	13.1048	44	4	17	87	10	27
1665	Fuzhou	2019-07-23	17	27.8485	1.0253	12.877	50	4	18	99	15	37
1666	Fuzhou	2019-07-24	9	28.5641	5.67007	11.6745	60	4	20	112	20	45
1667	Fuzhou	2019-07-25	12	29.0685	0	11.7444	67	4	19	120	22	44
1668	Fuzhou	2019-07-26	12	28.7375	7.18646	11.4247	71	4	24	125	23	47
1669	Fuzhou	2019-07-27	6	27.8057	14.0122	10.3857	64	3	22	116	23	46
1670	Fuzhou	2019-07-28	7	28.3939	0.592228	9.33683	66	4	16	119	17	36
1671	Fuzhou	2019-07-29	8	29.291	0.0261946	8.41474	55	4	14	106	16	35
1672	Fuzhou	2019-07-30	10	29.2956	2.59249	11.9837	42	4	13	84	14	33
1673	Fuzhou	2019-07-31	2	28.7648	0.49786	15.9081	24	4	6	48	5	16
1674	Fuzhou	2019-08-01	4	28.2926	17.5266	15.0745	27	4	8	53	7	19
1675	Fuzhou	2019-08-02	11	27.7033	4.59683	14.8345	22	3	8	43	7	15
1676	Fuzhou	2019-08-03	7	27.8893	1.11876	12.5572	34	4	10	67	8	21
1677	Fuzhou	2019-08-04	5	28.6243	0.610132	15.5498	38	4	9	75	10	23
1678	Fuzhou	2019-08-05	7	28.4102	1.07199	17.6944	23	3	7	46	8	17
1679	Fuzhou	2019-08-06	13	28.3868	1.3201	15.225	29	4	8	57	8	21
1680	Fuzhou	2019-08-07	5	29.0133	0.0469727	19.2597	37	4	8	73	18	35
1681	Fuzhou	2019-08-08	5	28.8559	5.17454	19.5748	24	4	10	47	10	22
1682	Fuzhou	2019-08-09	11	30.4209	4.59433	18.5294	26	4	7	52	7	16
1683	Fuzhou	2019-08-10	1	29.8271	3.47711	15.5917	32	4	15	58	13	32
1684	Fuzhou	2019-08-11	5	29.1535	3.77585	13.2605	72	4	18	126	23	45
1685	Fuzhou	2019-08-12	11	29.314	0.901601	9.94045	79	5	17	134	26	47
1686	Fuzhou	2019-08-13	8	29.0333	1.83748	10.9758	90	4	19	147	41	67
1687	Fuzhou	2019-08-14	4	28.7903	1.83554	11.0611	86	4	19	143	31	54
1688	Fuzhou	2019-08-15	10	28.0437	7.99092	10.7672	80	5	16	135	24	38
1689	Fuzhou	2019-08-16	7	28.1648	2.28972	9.31705	75	4	21	129	22	37
1690	Fuzhou	2019-08-17	4	27.6036	3.18387	8.93496	50	4	25	99	27	46
1691	Fuzhou	2019-08-18	4	27.9873	6.2979	10.16	84	5	15	140	27	44
1692	Fuzhou	2019-08-19	15	26.6031	10.3992	12.1388	51	4	12	101	21	35
1693	Fuzhou	2019-08-20	8	27.8322	8.85807	11.6368	55	4	12	105	21	38
1694	Fuzhou	2019-08-21	4	28.1433	0.48969	10.0708	66	4	13	119	25	41
1695	Fuzhou	2019-08-22	4	28.5437	0.652948	13.5434	44	4	12	88	19	31
1696	Fuzhou	2019-08-23	2	28.9111	0.0344124	19.4324	22	4	7	44	9	18
1697	Fuzhou	2019-08-24	4	28.5492	6.72972	26.8018	20	3	5	37	8	20
1698	Fuzhou	2019-08-25	1	27.296	7.44233	16.4976	26	3	11	51	8	22
1699	Fuzhou	2019-08-26	12	28.3981	1.85096	13.7206	32	3	14	64	14	30
1700	Fuzhou	2019-08-27	15	28.9829	1.09745	11.5698	65	4	17	118	21	41
1701	Fuzhou	2019-08-28	2	28.9896	0	15.9258	19	4	8	36	7	19
1702	Fuzhou	2019-08-29	4	29.1547	6.45467	11.5839	49	4	12	97	12	33
1703	Fuzhou	2019-08-30	11	26.0734	6.41583	12.3728	45	3	14	89	15	25
1704	Fuzhou	2019-08-31	1	26.7387	0.556743	18.698	42	3	11	84	16	30
1705	Fuzhou	2019-09-01	0	27.6665	2.69224	17.1963	21	3	8	41	11	19
1706	Fuzhou	2019-09-02	6	27.5997	3.11129	17.0438	26	3	7	52	8	15
1707	Fuzhou	2019-09-03	14	26.83	1.78905	19.2353	25	3	8	49	6	15
1708	Fuzhou	2019-09-04	7	26.356	2.81355	14.6489	19	3	10	38	7	15
1709	Fuzhou	2019-09-05	18	27.009	1.48	13.1551	26	3	12	51	8	19
1710	Fuzhou	2019-09-06	7	28.3588	0.279284	9.87137	33	4	15	65	13	32
1711	Fuzhou	2019-09-07	2	27.7215	13.3407	7.26967	57	4	23	108	21	48
1712	Fuzhou	2019-09-08	4	27.6348	1.31276	8.90945	65	3	18	118	21	46
1713	Fuzhou	2019-09-09	15	27.8967	3.28786	8.16078	63	3	16	115	20	42
1714	Fuzhou	2019-09-10	11	28.2795	0.0794169	11.2122	61	3	12	113	17	33
1715	Fuzhou	2019-09-11	8	28.0588	0.194427	14.4244	31	3	11	62	10	24
1716	Fuzhou	2019-09-12	12	28.3301	0	14.5339	30	3	8	59	10	20
1717	Fuzhou	2019-09-13	9	28.2748	0.0925251	11.4988	52	4	10	102	18	33
1718	Fuzhou	2019-09-14	4	28.0783	8.02e-05	15.2073	63	3	9	115	20	38
1719	Fuzhou	2019-09-15	3	27.6053	0.0788807	14.9385	71	4	12	125	16	41
1720	Fuzhou	2019-09-16	16	26.6533	0.0316649	15.9975	78	4	15	133	22	44
1721	Fuzhou	2019-09-17	8	26.8237	0.00233721	16.9734	92	4	12	150	17	42
1722	Fuzhou	2019-09-18	4	26.1104	0.0109716	21.6813	85	4	13	141	21	46
1723	Fuzhou	2019-09-19	9	24.9507	0	17.2927	81	5	17	137	13	40
1724	Fuzhou	2019-09-20	13	24.7009	0.0272653	13.2493	85	5	23	142	20	46
1725	Fuzhou	2019-09-21	8	24.6383	0.173709	13.1016	71	4	18	125	19	47
1726	Fuzhou	2019-09-22	5	24.4488	0.00199458	11.3343	66	5	13	119	16	36
1727	Fuzhou	2019-09-23	16	23.9979	0	11.8041	86	4	18	143	19	42
1728	Fuzhou	2019-09-24	11	23.7305	0	12.378	110	5	16	170	23	47
1729	Fuzhou	2019-09-25	8	23.4515	0	12.886	121	5	15	183	26	46
1730	Fuzhou	2019-09-26	10	23.9927	0.00795018	14.7991	126	5	15	188	33	52
1731	Fuzhou	2019-09-27	16	24.1354	0.277034	12.8876	92	5	16	150	29	49
1732	Fuzhou	2019-09-28	10	25.0976	0.182131	13.7472	80	5	16	136	26	45
1733	Fuzhou	2019-09-29	11	25.734	0.175691	18.4045	68	5	14	121	25	42
1734	Fuzhou	2019-09-30	8	24.5882	3.24126	20.9762	46	5	9	91	16	27
1735	Fuzhou	2019-10-01	7	27.2867	0.744952	13.5518	34	4	12	68	11	25
1736	Fuzhou	2019-10-02	7	27.7763	0.183045	8.77509	79	5	19	134	32	53
1737	Fuzhou	2019-10-03	6	27.0283	0	7.65606	81	4	12	137	48	68
1738	Fuzhou	2019-10-04	3	26.8871	1.41691	8.69602	74	4	14	128	40	60
1739	Fuzhou	2019-10-05	7	26.4145	0.850046	17.5385	45	3	8	89	17	30
1740	Fuzhou	2019-10-06	9	24.8476	0.111329	18.5479	63	4	7	115	22	44
1741	Fuzhou	2019-10-07	6	24.7753	0	12.7519	73	5	13	127	25	41
1742	Fuzhou	2019-10-08	19	24.8467	0.758996	17.5054	69	4	13	122	30	44
1743	Fuzhou	2019-10-09	8	23.5306	0.36789	12.1451	45	4	14	90	23	35
1744	Fuzhou	2019-10-10	3	25.081	0	8.12825	85	5	18	142	22	44
1745	Fuzhou	2019-10-11	13	25.9318	4.92568	8.67976	94	4	17	152	31	54
1746	Fuzhou	2019-10-12	12	25.4976	8.80549	11.4189	92	4	16	150	33	49
1747	Fuzhou	2019-10-13	5	23.3961	2.36192	14.187	48	3	16	96	21	34
1748	Fuzhou	2019-10-14	6	22.6074	0.363054	22.4141	49	4	11	97	13	32
1749	Fuzhou	2019-10-15	12	20.7929	0.500354	22.387	63	4	11	115	15	34
1750	Fuzhou	2019-10-16	8	21.3278	0.210426	17.7356	60	5	12	112	16	38
1751	Fuzhou	2019-10-17	4	22.2837	0	15.5355	63	5	13	115	20	37
1752	Fuzhou	2019-10-18	10	21.8864	0	15.0856	90	5	15	147	26	44
1753	Fuzhou	2019-10-19	8	20.9381	0	16.8835	92	5	17	150	25	44
1754	Fuzhou	2019-10-20	6	20.0732	0.00199458	13.2587	86	5	19	143	27	45
1755	Fuzhou	2019-10-21	12	19.9286	0	12.9922	92	5	23	150	27	46
1756	Fuzhou	2019-10-22	14	20.8488	0.000636235	10.4461	85	5	21	142	27	47
1757	Fuzhou	2019-10-23	3	20.9672	0.385575	9.34839	67	5	21	120	27	47
1758	Fuzhou	2019-10-24	6	21.9098	0.10367	11.8479	85	5	20	141	29	45
1759	Fuzhou	2019-10-25	2	21.807	0.465869	12.6301	90	5	21	147	31	48
1760	Fuzhou	2019-10-26	5	20.0939	1.8532	15.9466	81	6	17	137	42	61
1761	Fuzhou	2019-10-27	7	18.2236	3.01587	9.44038	63	4	24	85	45	45
1762	Fuzhou	2019-10-28	14	18.2415	2.13097	9.72478	29	4	23	42	8	15
1763	Fuzhou	2019-10-29	16	19.3583	1.53956	14.2183	77	5	21	132	23	57
1764	Fuzhou	2019-10-30	5	19.2535	0.00227956	16.6131	97	6	23	140	46	143
1765	Fuzhou	2019-10-31	5	19.8265	0.00227956	14.7316	78	6	22	115	33	106
1766	Fuzhou	2019-11-01	6	20.1055	0.00237649	16.5158	65	6	17	117	20	58
1767	Fuzhou	2019-11-02	2	20.5806	0	12.7206	51	5	15	101	21	46
1768	Fuzhou	2019-11-03	4	20.2645	0.00251067	17.3615	82	6	17	138	40	92
1769	Fuzhou	2019-11-04	9	19.3624	0.00123072	21.7267	78	5	16	133	28	59
1770	Fuzhou	2019-11-05	10	18.3869	0	19.7817	82	5	14	138	29	52
1771	Fuzhou	2019-11-06	12	19.1344	0.0194921	14.4645	67	5	16	120	18	37
1772	Fuzhou	2019-11-07	6	19.7971	0.0147379	19.055	50	6	19	100	24	41
1773	Fuzhou	2019-11-08	8	18.6227	0.0236699	19.842	71	5	16	125	25	37
1774	Fuzhou	2019-11-09	1	16.8896	0	15.827	78	6	19	133	27	46
1775	Fuzhou	2019-11-10	8	17.1251	0	8.07306	64	7	32	116	25	51
1776	Fuzhou	2019-11-11	10	18.5455	0	9.1952	86	7	41	143	38	65
1777	Fuzhou	2019-11-12	6	19.2121	0	10.4769	100	7	32	160	37	73
1778	Fuzhou	2019-11-13	7	20.4838	0	14.5449	73	6	28	127	32	70
1779	Fuzhou	2019-11-14	4	17.2841	0	17.1532	70	5	17	124	30	57
1780	Fuzhou	2019-11-15	3	17.8832	0	11.8847	50	5	21	100	15	48
1781	Fuzhou	2019-11-16	3	19.6343	0	8.92692	41	5	29	81	17	40
1782	Fuzhou	2019-11-17	3	20.6352	0	8.02798	46	6	28	90	23	46
1783	Fuzhou	2019-11-18	12	17.9196	0.0902569	22.7532	52	6	33	97	36	54
1784	Fuzhou	2019-11-19	14	14.9395	0.0902512	25.7872	55	5	14	106	19	53
1785	Fuzhou	2019-11-20	5	15.8075	0.0610633	24.3855	57	6	14	83	18	64
1786	Fuzhou	2019-11-21	5	17.7057	0.156886	16.6417	42	5	14	83	16	41
1787	Fuzhou	2019-11-22	5	19.0451	0.271107	12.0848	44	5	28	51	22	44
1788	Fuzhou	2019-11-23	8	20.3963	0.137093	7.48289	41	7	29	70	23	41
1789	Fuzhou	2019-11-24	8	21.0456	0.0168843	13.7879	50	6	25	100	25	39
1790	Fuzhou	2019-11-25	13	16.7499	0.082586	21.8801	40	4	13	79	20	29
1791	Fuzhou	2019-11-26	15	16.2547	0.0632642	15.0697	32	5	17	64	16	29
1792	Fuzhou	2019-11-27	8	16.6655	1.25116	17.1019	33	5	23	62	19	33
1793	Fuzhou	2019-11-28	8	12.8506	0.322649	19.54	30	5	19	60	11	21
1794	Fuzhou	2019-11-29	9	14.5655	0.0816934	16.8957	46	5	15	91	13	33
1795	Fuzhou	2019-11-30	17	15.6856	0.982443	9.42498	43	5	29	55	22	43
1796	Fuzhou	2019-12-01	18	16.7903	0.512651	14.3755	42	5	20	73	24	42
1797	Fuzhou	2019-12-02	11	11.9315	0.156307	20.1077	49	5	15	98	17	31
1798	Fuzhou	2019-12-03	16	11.1404	0	18.6427	68	7	19	121	34	49
1799	Fuzhou	2019-12-04	6	12.42	0.000331651	21.9778	76	7	27	131	42	59
1800	Fuzhou	2019-12-05	1	9.60505	20.2813	15.2277	49	7	27	98	33	43
1801	Fuzhou	2019-12-06	18	9.28447	2.75112	14.774	33	4	22	66	15	19
1802	Fuzhou	2019-12-07	9	9.70916	0.00227956	18.2918	50	5	22	99	14	24
1803	Fuzhou	2019-12-08	30	10.7345	0	12.2988	49	6	32	97	25	44
1804	Fuzhou	2019-12-09	27	13.2464	0	9.36669	52	6	39	85	30	53
1805	Fuzhou	2019-12-10	23	13.8145	0.00262232	7.31016	62	7	49	62	33	68
1806	Fuzhou	2019-12-11	11	14.713	0	14.5706	58	6	43	109	33	61
1807	Fuzhou	2019-12-12	9	13.4415	0	15.1178	72	7	26	126	39	68
1808	Fuzhou	2019-12-13	10	13.9817	0	8.5662	54	6	37	81	22	58
1809	Fuzhou	2019-12-14	20	15.4284	0	11.8356	55	6	41	93	32	60
1810	Fuzhou	2019-12-15	28	16.483	0	9.6767	57	6	36	104	31	64
1811	Fuzhou	2019-12-16	34	17.9824	0	5.95958	57	5	44	79	28	63
1812	Fuzhou	2019-12-17	35	18.7214	0	9.67621	66	6	52	79	45	82
1813	Fuzhou	2019-12-18	31	14.8613	0.616031	14.4682	73	4	41	40	53	46
1814	Fuzhou	2019-12-19	31	11.9193	2.46225	16.0432	37	4	29	36	13	18
1815	Fuzhou	2019-12-20	28	11.907	1.91697	11.4071	34	4	27	32	10	17
1816	Fuzhou	2019-12-21	31	14.5845	1.53314	8.60405	40	4	32	45	15	26
1817	Fuzhou	2019-12-22	14	14.9449	0.0940432	11.8093	40	4	32	32	26	39
1818	Fuzhou	2019-12-23	28	14.1413	0.584465	8.3779	39	5	31	46	20	29
1819	Fuzhou	2019-12-24	26	14.7719	0.131913	10.7245	48	6	38	34	26	42
1820	Fuzhou	2019-12-25	30	16.1309	1.03123	7.72731	43	5	34	53	26	38
1821	Fuzhou	2019-12-26	29	15.1807	1.14623	16.1571	53	5	33	65	27	55
1822	Fuzhou	2019-12-27	29	10.7729	0.380126	15.6659	49	5	24	98	22	30
1823	Fuzhou	2019-12-28	41	14.2494	0.000498294	11.9402	47	5	28	83	30	47
1824	Fuzhou	2019-12-29	42	16.4476	6.38598	6.6587	56	6	41	51	27	62
1825	Fuzhou	2019-12-30	58	15.2128	2.04472	14.2719	57	5	44	34	40	46
1826	Fuzhou	2019-12-31	35	11.0285	0.523334	18.1462	55	4	23	62	39	40
1827	Fuzhou	2020-01-01	39	12.3169	0	10.5878	39	5	27	77	23	39
1828	Fuzhou	2020-01-02	42	14.7894	0	8.28861	43	5	34	74	20	40
1829	Fuzhou	2020-01-03	50	15.8754	1.26e-05	8.04261	49	5	39	73	23	46
1830	Fuzhou	2020-01-04	51	16.4254	0.00259743	11.9169	48	5	38	61	32	48
1831	Fuzhou	2020-01-05	68	16.5798	0.070033	9.95342	46	4	29	49	32	41
1832	Fuzhou	2020-01-06	53	17.8521	0.00823986	8.08159	46	5	35	83	26	46
1833	Fuzhou	2020-01-07	32	16.7776	0	11.9213	73	6	50	52	53	79
1834	Fuzhou	2020-01-08	45	14.0812	0	17.34	69	5	19	122	13	31
1835	Fuzhou	2020-01-09	37	13.5597	0.000769666	12.5977	50	5	24	94	34	50
1836	Fuzhou	2020-01-10	29	14.8249	0.185364	7.79447	57	5	32	58	37	64
1837	Fuzhou	2020-01-11	48	13.4043	0.746009	11.8886	59	6	42	40	39	68
1838	Fuzhou	2020-01-12	33	10.8812	0.058036	14.0821	29	4	23	56	9	15
1839	Fuzhou	2020-01-13	31	11.6104	0.0272653	10.6644	45	5	21	78	31	34
1840	Fuzhou	2020-01-14	40	12.9504	0.272325	15.6188	57	5	28	102	40	52
1841	Fuzhou	2020-01-15	27	11.6496	0.964851	12.86	83	5	25	72	61	63
1842	Fuzhou	2020-01-16	30	13.0982	1.68281	11.2873	49	5	31	65	34	39
1843	Fuzhou	2020-01-17	24	10.6413	3.73927	13.342	25	4	20	34	6	9
1844	Fuzhou	2020-01-18	19	9.76356	1.45446	11.3523	27	4	17	53	15	15
1845	Fuzhou	2020-01-19	12	11.0665	0.127072	9.08772	29	4	18	58	19	21
1846	Fuzhou	2020-01-20	18	11.8952	0	12.0762	36	4	17	71	25	30
1847	Fuzhou	2020-01-21	28	13.2821	0	10.0559	63	6	24	115	42	53
1848	Fuzhou	2020-01-22	38	16.2639	0	9.00934	70	5	34	78	51	60
1849	Fuzhou	2020-01-23	31	15.8227	0.500196	12.4444	70	4	25	80	51	47
1850	Fuzhou	2020-01-24	20	13.8136	3.2541	15.0323	32	4	14	64	19	19
1851	Fuzhou	2020-01-25	24	13.4569	9.16894	13.8738	54	6	11	66	38	40
1852	Fuzhou	2020-01-26	18	11.8363	13.3121	11.3318	28	4	9	56	6	7
1853	Fuzhou	2020-01-27	11	11.0292	0.0258218	13.3465	29	4	5	57	3	6
1854	Fuzhou	2020-01-28	3	9.38814	0.00525311	10.5835	32	4	5	63	6	9
1855	Fuzhou	2020-01-29	11	8.33589	0.00241261	11.2962	40	4	5	79	12	14
1856	Fuzhou	2020-01-30	8	8.14851	0	10.0411	50	5	7	100	25	28
1857	Fuzhou	2020-01-31	5	9.19636	0	9.28724	56	5	8	107	33	37
1858	Fuzhou	2020-02-01	11	10.3894	0	11.0698	74	5	10	128	42	43
1859	Fuzhou	2020-02-02	5	11.327	0.473981	7.01171	50	5	15	100	32	38
1860	Fuzhou	2020-02-03	13	10.2684	7.90445	10.7724	40	4	16	61	28	29
1861	Fuzhou	2020-02-04	15	10.958	3.08791	9.99856	32	4	14	63	18	17
1862	Fuzhou	2020-02-05	20	11.6198	0.0649159	17.7945	60	4	10	111	21	22
1863	Fuzhou	2020-02-06	13	10.0444	6.34504	13.9211	53	4	9	103	15	21
1864	Fuzhou	2020-02-07	25	11.5851	0.767112	14.3214	34	4	9	68	6	9
1865	Fuzhou	2020-02-08	19	10.8126	0.022108	16.5178	41	4	7	81	9	16
1866	Fuzhou	2020-02-09	12	9.93498	0.0220995	13.0451	46	4	8	91	21	24
1867	Fuzhou	2020-02-10	22	12.758	0	11.0522	60	4	10	112	26	33
1868	Fuzhou	2020-02-11	14	14.5473	2.19884	8.71136	48	5	16	95	30	43
1869	Fuzhou	2020-02-12	26	16.0246	9.22024	6.481	55	4	22	62	39	41
1870	Fuzhou	2020-02-13	18	15.2677	2.65775	7.67484	40	4	23	52	28	24
1871	Fuzhou	2020-02-14	15	15.3486	18.9331	7.15606	25	4	19	36	17	15
1872	Fuzhou	2020-02-15	28	14.9515	13.8791	12.8858	23	4	17	46	14	11
1873	Fuzhou	2020-02-16	16	7.36017	4.72611	17.05	24	4	8	47	3	6
1874	Fuzhou	2020-02-17	23	7.34498	0	13.3856	45	5	6	90	9	18
1875	Fuzhou	2020-02-18	19	8.54872	0	13.3573	59	5	9	110	12	23
1876	Fuzhou	2020-02-19	9	10.9864	0	7.9815	52	5	12	102	14	23
1877	Fuzhou	2020-02-20	18	13.6731	0.00155257	13.3293	52	4	11	102	16	25
1878	Fuzhou	2020-02-21	15	15.1626	0	6.94909	50	5	13	100	15	25
1879	Fuzhou	2020-02-22	14	15.0708	0.000111366	14.3453	61	4	15	113	30	42
1880	Fuzhou	2020-02-23	17	15.4315	0	11.9125	77	5	11	132	31	83
1881	Fuzhou	2020-02-24	15	17.0106	0	8.92509	62	4	13	109	30	73
1882	Fuzhou	2020-02-25	23	18.9557	0	6.4437	55	4	23	104	36	59
1883	Fuzhou	2020-02-26	14	16.3159	0.0569236	15.4326	62	4	19	107	44	46
1884	Fuzhou	2020-02-27	15	14.7396	0	13.3493	42	4	10	83	15	26
1885	Fuzhou	2020-02-28	21	16.5529	0	6.90808	47	4	17	93	25	40
1886	Fuzhou	2020-02-29	20	18.5805	1.22515	10.3716	65	5	23	117	34	46
1887	Fuzhou	2020-03-01	19	15.0916	3.73659	12.3812	33	4	20	65	20	18
1888	Fuzhou	2020-03-02	16	13.0163	0.0538502	15.1325	43	3	13	85	10	16
1889	Fuzhou	2020-03-03	14	13.6493	6.7107	13.0449	43	4	16	85	20	30
1890	Fuzhou	2020-03-04	12	10.8011	15.2836	17.1216	41	3	16	81	19	17
1891	Fuzhou	2020-03-05	12	11.1773	1.14778	14.5279	53	5	11	103	18	28
1892	Fuzhou	2020-03-06	15	13.6385	3.63334	9.14562	51	6	18	101	23	38
1893	Fuzhou	2020-03-07	16	15.9739	7.83035	8.70171	54	5	33	75	38	39
1894	Fuzhou	2020-03-08	13	14.7535	3.08355	9.64334	34	3	22	67	22	19
1895	Fuzhou	2020-03-09	12	18.8015	10.2156	12.2386	44	4	24	87	25	25
1896	Fuzhou	2020-03-10	16	13.6949	1.07614	11.3541	33	4	17	66	8	15
1897	Fuzhou	2020-03-11	16	13.2173	10.0987	12.9057	63	4	17	115	20	30
1898	Fuzhou	2020-03-12	8	12.7753	51.4311	7.80299	50	3	22	99	15	14
1899	Fuzhou	2020-03-13	12	15.1329	5.60803	10.3254	41	4	28	82	24	16
1900	Fuzhou	2020-03-14	10	12.3762	0.331336	10.8041	49	3	19	98	25	31
1901	Fuzhou	2020-03-15	7	14.3434	0	8.23201	66	5	19	119	21	45
1902	Fuzhou	2020-03-16	16	16.0926	0.01171	10.9563	85	5	21	142	22	57
1903	Fuzhou	2020-03-17	15	15.1453	5.33266	6.16604	65	5	27	117	32	52
1904	Fuzhou	2020-03-18	12	15.7463	2.98493	5.88009	63	4	40	36	45	42
1905	Fuzhou	2020-03-19	22	16.9542	2.92776	8.81413	47	5	37	45	25	31
1906	Fuzhou	2020-03-20	6	15.3	0.0874562	9.678	61	6	34	88	23	72
1907	Fuzhou	2020-03-21	14	19.0875	0	9.81504	75	8	57	83	45	99
1908	Fuzhou	2020-03-22	19	20.8444	7.93697	13.7251	80	7	39	136	54	83
1909	Fuzhou	2020-03-23	13	16.0038	8.54686	12.1246	50	5	23	100	23	33
1910	Fuzhou	2020-03-24	9	17.2716	0.685692	11.1538	50	6	28	99	15	37
1911	Fuzhou	2020-03-25	10	18.9527	0.00259743	8.67721	48	6	31	95	25	44
1912	Fuzhou	2020-03-26	15	20.5137	1.05543	9.21445	70	6	56	41	49	76
1913	Fuzhou	2020-03-27	9	18.4813	49.3605	14.9526	46	4	24	91	19	30
1914	Fuzhou	2020-03-28	7	11.8337	7.61957	18.8197	35	4	18	69	4	7
1915	Fuzhou	2020-03-29	12	11.5513	7.04927	14.4802	34	4	19	67	14	21
1916	Fuzhou	2020-03-30	6	12.5814	16.5297	11.1156	37	4	29	42	10	14
1917	Fuzhou	2020-03-31	16	13.8156	2.51959	10.0257	48	4	38	29	19	19
1918	Fuzhou	2020-04-01	12	14.9648	11.826	13.2201	53	4	20	103	13	20
1919	Fuzhou	2020-04-02	12	13.1478	13.8731	9.15482	45	4	33	90	26	28
1920	Fuzhou	2020-04-03	10	13.273	11.6722	10.2714	59	4	41	47	42	30
1921	Fuzhou	2020-04-04	8	13.9485	0.303327	12.8569	59	4	31	76	42	41
1922	Fuzhou	2020-04-05	7	13.1563	0.742254	14.0607	70	5	27	123	32	60
1923	Fuzhou	2020-04-06	4	12.736	2.8391	11.1184	47	5	25	85	24	47
1924	Fuzhou	2020-04-07	13	13.9184	0.0413443	10.163	63	5	27	115	22	33
1925	Fuzhou	2020-04-08	19	16.5887	0	10.8351	68	6	34	121	19	45
1926	Fuzhou	2020-04-09	12	17.3711	0	11.4421	84	6	28	140	26	54
1927	Fuzhou	2020-04-10	13	18.9644	0.159069	12.5757	64	5	27	116	22	47
1928	Fuzhou	2020-04-11	16	16.0952	10.0063	11.7336	44	4	31	88	24	36
1929	Fuzhou	2020-04-12	7	13.4153	0.0339034	12.7975	60	4	12	111	11	21
1930	Fuzhou	2020-04-13	7	15.6485	0	9.84673	86	6	23	143	29	52
1931	Fuzhou	2020-04-14	9	16.1456	0.450757	7.88836	102	5	28	162	38	66
1932	Fuzhou	2020-04-15	15	18.2921	0.102663	8.59374	70	6	30	124	39	62
1933	Fuzhou	2020-04-16	9	20.1209	0	10.1871	100	8	36	159	37	71
1934	Fuzhou	2020-04-17	15	22.6359	0	12.4451	100	7	35	159	36	87
1935	Fuzhou	2020-04-18	11	21.1024	1.12854	10.7692	82	5	31	138	40	82
1936	Fuzhou	2020-04-19	13	22.3659	0.908686	13.5145	57	4	25	106	36	63
1937	Fuzhou	2020-04-20	17	19.383	1.8084	10.7287	68	4	22	121	23	42
1938	Fuzhou	2020-04-21	12	15.5574	13.3051	17.687	74	4	23	128	20	21
1939	Fuzhou	2020-04-22	22	14.5577	1.15791	13.7005	52	4	16	102	12	20
1940	Fuzhou	2020-04-23	17	13.3964	0.443205	12.073	61	4	17	113	23	34
1941	Fuzhou	2020-04-24	13	15.1853	0.00341944	10.4215	65	5	26	117	20	37
1942	Fuzhou	2020-04-25	8	18.1845	0.0511135	8.70422	86	6	28	143	23	53
1943	Fuzhou	2020-04-26	11	18.9224	0.0466352	6.50416	57	7	43	98	33	64
1944	Fuzhou	2020-04-27	24	20.8234	0	13.5642	90	6	36	148	26	58
1945	Fuzhou	2020-04-28	13	19.2012	0	13.8582	77	4	15	132	22	46
1946	Fuzhou	2020-04-29	32	21.3317	0	8.93096	70	5	19	123	21	51
1947	Fuzhou	2020-04-30	10	22.865	0	8.74588	67	5	27	120	28	57
1948	Fuzhou	2020-05-01	12	22.8735	0.0724202	7.23923	58	4	30	105	30	65
1949	Fuzhou	2020-05-02	16	23.8362	8.7218	11.2212	58	4	29	109	30	61
1950	Fuzhou	2020-05-03	11	23.6903	0.367065	8.87575	43	4	28	85	23	40
1951	Fuzhou	2020-05-04	23	25.7292	0	13.4717	83	4	28	139	33	58
1952	Fuzhou	2020-05-05	8	24.4405	7.40006	12.7308	48	4	27	76	30	48
1953	Fuzhou	2020-05-06	11	23.0388	29.2998	11.0382	55	4	29	106	19	40
1954	Fuzhou	2020-05-07	12	21.5984	1.57422	9.85501	36	4	25	71	11	22
1955	Fuzhou	2020-05-08	22	25.2502	0	13.9882	44	4	27	87	20	39
1956	Fuzhou	2020-05-09	19	26.5815	2.30469	13.4316	80	4	28	136	28	55
1957	Fuzhou	2020-05-10	13	23.584	6.66344	10.8517	70	4	22	123	14	31
1958	Fuzhou	2020-05-11	24	22.3276	7.48239	8.69733	76	4	25	131	24	32
1959	Fuzhou	2020-05-12	23	22.397	1.32056	9.06574	64	4	31	116	42	55
1960	Fuzhou	2020-05-13	16	23.0342	0	13.0311	85	5	20	142	24	47
1961	Fuzhou	2020-05-14	28	24.0371	0.00817411	10.0954	89	5	22	146	21	65
1962	Fuzhou	2020-05-15	24	26.9	1.85811	14.8127	60	4	22	112	29	68
1963	Fuzhou	2020-05-16	10	26.3143	51.536	12.2225	60	4	21	111	16	40
1964	Fuzhou	2020-05-17	8	25.4008	8.49281	8.64581	46	4	20	91	9	22
1965	Fuzhou	2020-05-18	13	23.7464	9.33307	10.6181	52	4	23	102	13	25
1966	Fuzhou	2020-05-19	13	23.4645	0.662142	11.6053	95	4	21	153	23	56
1967	Fuzhou	2020-05-20	18	22.4068	2.31736	10.0366	67	4	17	120	21	58
1968	Fuzhou	2020-05-21	10	19.9324	46.1503	14.5349	60	3	20	112	13	20
1969	Fuzhou	2020-05-22	10	20.5095	7.69936	10.0284	50	4	24	100	9	16
1970	Fuzhou	2020-05-23	12	22.3511	1.54478	8.17313	59	4	23	110	14	26
1971	Fuzhou	2020-05-24	12	24.7126	0.100668	7.61475	72	4	24	126	14	37
1972	Fuzhou	2020-05-25	17	24.6297	2.62476	10.721	52	4	21	102	17	37
1973	Fuzhou	2020-05-26	14	24.3299	8.42562	11.6408	35	4	21	70	16	32
1974	Fuzhou	2020-05-27	16	22.2748	3.18389	7.54129	36	4	23	71	12	23
1975	Fuzhou	2020-05-28	19	22.3785	3.27858	6.84402	46	4	32	81	29	46
1976	Fuzhou	2020-05-29	24	24.3305	7.76958	9.33951	58	4	25	109	27	43
1977	Fuzhou	2020-05-30	20	25.6288	3.46817	15.4361	41	4	22	81	20	35
1978	Fuzhou	2020-05-31	18	26.034	9.96194	9.26265	74	4	20	128	23	41
1979	Fuzhou	2020-06-01	19	23.4553	26.2735	9.90903	49	4	17	98	21	27
1980	Fuzhou	2020-06-02	18	25.9965	21.7002	10.8204	59	4	21	110	13	25
1981	Fuzhou	2020-06-03	26	27.2461	2.77097	15.806	45	4	21	89	14	33
1982	Fuzhou	2020-06-04	21	26.6207	9.53567	13.8454	57	4	22	108	19	41
1983	Fuzhou	2020-06-05	24	26.3256	14.6	13.5744	43	4	21	86	16	33
1984	Fuzhou	2020-06-06	17	24.6716	15.5924	9.16229	32	4	25	47	12	27
1985	Fuzhou	2020-06-07	12	23.0753	23.7056	9.59541	35	3	22	70	7	15
1986	Fuzhou	2020-06-08	24	23.7146	31.2243	8.25098	34	3	27	51	10	14
1987	Fuzhou	2020-06-09	19	24.7644	11.2331	12.8579	35	4	28	29	12	22
1988	Fuzhou	2020-06-10	16	25.7035	5.29903	11.5457	36	4	24	58	16	36
1989	Fuzhou	2020-06-11	19	26.4388	5.48994	9.3511	39	4	28	78	16	31
1990	Fuzhou	2020-06-12	23	28.973	0.0220995	12.293	49	5	20	97	15	33
1991	Fuzhou	2020-06-13	30	29.5398	0.0593836	15.729	38	4	14	75	8	28
1992	Fuzhou	2020-06-14	28	28.512	0.701947	15.2813	40	4	11	80	9	30
1993	Fuzhou	2020-06-15	39	28.4965	0.0507819	15.407	39	4	13	77	11	36
1994	Fuzhou	2020-06-16	36	28.8331	0.00501004	15.6975	74	5	21	128	19	49
1995	Fuzhou	2020-06-17	37	28.8402	0	17.3554	75	5	24	130	21	56
1996	Fuzhou	2020-06-18	42	29.1132	0	16.2771	67	6	21	120	15	49
1997	Fuzhou	2020-06-19	36	27.6826	1.7518	12.3943	51	5	25	101	19	46
1998	Fuzhou	2020-06-20	16	27.7528	1.96939	10.785	83	4	19	139	23	45
[truncated: 27,586 more rows]

## Sheet: Table S2
Table S2. Summary statistics of the ILI cases, meteorological factors and air pollution for 9 cities in Fujian Province from 2015 to 2023.
Variable	Min	P5	P10	P25	P50	P75	P90	P95	Max	Mean	SD
Fuzhou
Daily number of ILI cases	0	5	8	14	31	60	82	95	560	41.55	42.743
Mean temperature (℃)	1.01678	9.40565	11.0629	14.5817	20.6849	26.4938	28.5897	29.1315	30.9024	20.2133	6.60373
Precipitation (mm)	0	0	0	0.0348791	0.755618	4.30718	12.5949	21.6879	194.331	4.50021	10.7007
Wind speed (m/s)	4.62157	7.69633	8.39183	9.81408	12.094	14.9248	18.0616	20.1984	38.7136	12.7639	3.96792
AQI	16	27	32	40	50	65	80	90	146	53.7076	19.0784
SO2 (μg/m3)	2	3	3	4	5	6	7	8	19	5.1442	1.71968
NO2 (μg/m3)	2	8	10	15	21	28	38	45	84	22.9078	11.2016
O3 (μg/m3)	0	38	47	64.5	87	109	131	143.7	209	87.6301	32.4347
PM2.5 (μg/m3)	0	7	9.6	14	21	29	39	48	100	23.1083	12.6718
PM10 (μg/m3)	0	16	20	28	40	54	72	83	241	43.3566	21.2072
Longyan
Daily number of ILI cases	3	20	24	31	40	55	110	200	1325	61.659	80.952
Mean temperature (℃)	-0.173558	8.95508	11.0322	15.3164	21.7105	26.6154	28.4379	29.2601	31.3341	20.6287	6.69059
Precipitation (mm)	0	0	0	0.0219867	0.908674	5.70707	14.7226	23.2877	98.051	4.76227	8.81864
Wind speed (m/s)	3.68332	4.7211	5.02935	5.68183	6.50281	7.56724	8.73157	9.60774	16.0298	6.75856	1.55769
AQI	13	24	27	33	43	56	70.4	80	236	46.3544	17.9278
SO2 (μg/m3)	2	4	5	6	8	11	14	16	59	8.98205	4.20575
NO2 (μg/m3)	3	10	12	15	20	26	33	39	80	21.2711	8.79609
O3 (μg/m3)	0	30	41	56	74	97	119	132.7	177	77.2759	30.7966
PM2.5 (μg/m3)	0	7	9	12	19	28	37	43	186	21.453	12.1732
PM10 (μg/m3)	0	14	18	24	35	48	61.4	72	203	37.8756	18.5083
Nanping
Daily number of ILI cases	1	23	27	38	52	73	106	137	907	64.9373	60.892
Mean temperature (℃)	-1.79148	7.01098	9.13087	13.154	20.3131	26.2844	28.8745	29.7108	31.8834	19.5606	7.46429
Precipitation (mm)	0	0	0	0.0313158	0.977718	6.4702	17.4425	25.8113	85.0774	5.53345	9.87116
Wind speed (m/s)	2.31779	4.5719	4.88597	5.47835	6.19594	7.11148	8.2118	9.17294	16.4936	6.43305	1.46249
AQI	15	24	27	34	43	55	70	79	261	46.2385	17.5857
SO2 (μg/m3)	2	4	5	5	7	10	15	18	56	8.47003	4.71806
NO2 (μg/m3)	3	7	8	10	13	19	25	29	51	15.1399	7.03732
O3 (μg/m3)	0	31	42	59	78	98	118	131	188	79.0012	29.5981
PM2.5 (μg/m3)	0	7	9	13	19	28	38	45	211	21.6976	12.8452
PM10 (μg/m3)	0	12	15	21	30	42	55	63	202	33.0085	16.4979
Ningde
Daily number of ILI cases	10	51	64	88	123	173	241	295	1009	144.045	92.768
Mean temperature (℃)	-0.119057	8.19288	10.0484	13.7355	20.4617	26.5048	28.8981	29.6609	31.812	19.8834	7.11104
Precipitation (mm)	0	0	0	0.0467789	1.09231	5.82268	14.3674	20.8122	142.052	4.82527	8.93353
Wind speed (m/s)	3.77501	5.94926	6.38441	7.1662	8.23217	9.67048	11.2135	12.3816	26.1221	8.599	2.07947
AQI	0	27	30	39	49	64	80	91.7	223	52.8993	20.1795
SO2 (μg/m3)	0	3	4	4	6	8	9	10	28	6.16307	2.47351
NO2 (μg/m3)	0	8	10	12	17	23	31	36	66	18.6946	8.83771
O3 (μg/m3)	0	30	40	60	84	108	131	144	215	84.5546	35.0554
PM2.5 (μg/m3)	0	8	10	14	20	30	41	48	173	23.3739	13.6476
PM10 (μg/m3)	0	15	19	26	36	49	63	75	222	39.7758	19.427
Putian
Daily number of ILI cases	5	31	37	50	69	92	126	161	910	79.5351	54.641
Mean temperature (℃)	-0.507027	9.17994	10.9944	14.4308	20.2186	25.5378	27.4178	28.0588	29.7954	19.6917	6.26279
Precipitation (mm)	0	0	0	0.0459029	0.834368	4.75645	12.3601	19.8348	130.535	4.31103	8.948
Wind speed (m/s)	4.31294	8.34608	9.08768	10.6388	12.8701	15.6147	18.6476	20.7046	38.4141	13.4711	3.90383
AQI	18	28	33	41	52	69	85	97	169	56.3161	21.5509
SO2 (μg/m3)	2	4	4	5	6	8	10	11	23	6.75996	2.33171
NO2 (μg/m3)	2	6	8	12	16	21	27	31	58	16.8652	7.54559
O3 (μg/m3)	0	46	55	72	94	116	138	151	216	95.0578	32.8286
PM2.5 (μg/m3)	0	8	10	14	21	31	43.4	53	128	24.5872	14.5597
PM10 (μg/m3)	0	16	20	28	38	51	65	76	168	41.108	18.8197
Quanzhou
Daily number of ILI cases	1	14	20	38	59	79	102	118	293	62.3076	37.202
Mean temperature (℃)	-2.51712	8.7752	10.5899	14.1574	19.6886	24.5197	26.2721	27.0281	30.3706	19.0317	6.06336
Precipitation (mm)	0	0	0	0.0305624	0.775831	4.83987	12.5426	19.8166	99.9421	4.31494	8.56195
Wind speed (m/s)	5.46362	8.14157	8.90063	10.4098	12.9279	16.3394	19.6147	21.9488	36.501	13.7585	4.36254
AQI	16	29	32	40.5	52	69	85	95	254	56.2449	21.3285
SO2 (μg/m3)	2	4	4	6	8	10	13	16	41	8.42957	4.24585
NO2 (μg/m3)	2	10	12	16	21	27	34	39	83	21.9163	9.35377
O3 (μg/m3)	0	43	51	69	92	116	138	151.7	215	93.2817	33.6717
PM2.5 (μg/m3)	0	8.3	10	14	21	30	41	49	204	23.8378	13.7877
PM10 (μg/m3)	0	18	22	29	41	55	72	84.7	296	44.2507	21.8196
Sanming
Daily number of ILI cases	7	24	28	36	54	80	118	154	1146	72.0158	83.996
Mean temperature (℃)	-1.96524	7.50032	9.53547	13.6902	20.3533	25.6975	27.9304	28.7237	30.7287	19.4096	7.01359
Precipitation (mm)	0	0	0	0.0360297	1.10378	6.27133	15.3383	22.479	90.2505	4.96067	8.4999
Wind speed (m/s)	3.99151	5.79781	6.19433	7.0285	8.31331	10.0138	11.6883	12.7151	19.8884	8.67637	2.19797
AQI	15	24.3	28	35	45	57	70	78	168	47.6243	16.9355
SO2 (μg/m3)	2	4	5	7	9	13	18	22	77	10.7864	6.39499
NO2 (μg/m3)	5	11	13	17	22	28	35	40	71	23.2105	8.90493
O3 (μg/m3)	0	23	31	48	70	94	115	127.7	206	72.0472	32.024
PM2.5 (μg/m3)	0	9	11	16	23	31	41	47.7	127	24.6489	12.3216
PM10 (μg/m3)	0	14	18	27	38	51	66	75	165	40.404	18.9529
Xiamen
Daily number of ILI cases	1	60	82	122	220	371	501	584	1084	260.894	172.024
Mean temperature (℃)	3.34328	12.2472	13.8166	17.1756	22.8652	27.7989	29.5446	30.1584	33.79	22.2039	6.02278
Precipitation (mm)	0	0	0	0.00594575	0.218039	2.07196	10.5109	19.6192	171.943	3.76737	10.8269
Wind speed (m/s)	4.21091	6.58313	7.25888	8.65105	10.7158	13.602	17.0445	19.3031	37.0772	11.5468	4.00803
AQI	13	27	31	38	49	61	75	85	149	51.0724	17.6184
SO2 (μg/m3)	2	2	3	4	6	9	12	15	35	6.97414	4.17062
NO2 (μg/m3)	3	10	12	16	22	30	41	48	111	24.6228	12.2695
O3 (μg/m3)	0	39	46	61	81	102	123	134	213	82.6246	29.696
PM2.5 (μg/m3)	0	8	9	14	21	29	39	47	110	23.0864	12.6036
PM10 (μg/m3)	0	16	19	27	38	51	66	78	144	40.9057	19.3639
Zhangzhou
Daily number of ILI cases	6	47	54	70	97	150	223	281	994	124.497	93.592
Mean temperature (℃)	1.69042	11.1737	12.9598	16.5266	22.3801	27.2011	28.884	29.5854	32.2653	21.6122	6.11703
Precipitation (mm)	0	0	0	0.0204782	0.744966	4.70281	13.1503	20.9636	98.5187	4.34325	8.42572
Wind speed (m/s)	4.42331	6.09906	6.64939	7.48676	8.71132	10.3713	12.2512	13.3421	22.9706	9.1407	2.32982
AQI	13	30	34	43	55	71	87	97	180	58.3946	20.8477
SO2 (μg/m3)	0	4	4	6	8	10	16	20	44	8.87192	5.02723
NO2 (μg/m3)	3	10	13	18	24	32	42	47	88	25.8601	11.6316
O3 (μg/m3)	0	34	44	62	86	114	138	153	217	88.9611	36.3167
PM2.5 (μg/m3)	0	10	12	18	26	36	48	55	136	27.8902	14.2536
PM10 (μg/m3)	0	20	24	34	48	65	83	94	192	51.2577	23.8289
Fujian Province Overall
Daily number of ILI cases	0	17	26	41	67	114	213	310	1352	101.271	109.343
Mean temperature (℃)	-2.51712	8.89525	10.8905	14.8351	20.9479	26.2151	28.4824	29.3091	33.79	20.2484	6.68621
Precipitation (mm)	0	0	0	0.024883	0.767112	4.97856	13.7284	21.8184	194.331	4.59094	9.34021
Wind speed (m/s)	2.31779	5.39562	5.91945	7.13205	9.16726	12.1714	15.7394	18.1469	38.7136	10.1276	4.06819
AQI	0	26	30	38	49	63	79	90	261	52.0947	19.7721
SO2 (μg/m3)	0	3	4	5	7	9	13	16	77	7.84238	4.46966
NO2 (μg/m3)	0	8	10	14	19	26	35	41	111	21.1654	10.2334
O3 (μg/m3)	0	34	44	61	83	107	129	142	217	84.4927	33.3332
PM2.5 (μg/m3)	0	8	10	14	21	30	41	49	211	23.7426	13.3527
PM10 (μg/m3)	0	15	19	27	38	52	68	80	296	41.3269	20.4643
Notations: ILI, influenza-like illness; Min, minimum; P5, 5th Percentile; P10, 10th Percentile; P25, 25th Percentile; P50, Median; P75, 75th Percentile; P90, 90th Percentile; P95, 95th Percentile; Max maximum; SD, Standard deviation; PM2.5, Particulate matter of <2.5 μm; PM10, Particulate matter of <10 μm; AQI, Air Quality Index; SO2, Sulfur dioxide; NO2, Nitrogen dioxide; O3, Ozone.

## Sheet: Table S3
Table S3. RR and 95%CI of lag impact between NO₂, SO₂, Temperature at mean value and ILI for 9 cities in Fujian Province from 2015-2023.
lag--single lag impact				lag--cumulative effects
Fuzhou	NO₂=23 (ug/m³)	SO₂=5.2 (ug/m³)	Tem=20.2 (℃)	NO₂=23 (ug/m³)	SO₂=5.2 (ug/m³)	Tem=20.2 (℃)
lag0	1.015(1.011-1.019)	1.011(1.010-1.013)	1.010(1.008-1.012)	0.993(0.992-0.995)	1.011(1.010-1.013)	1.010(1.008-1.012)
lag1	1.013(1.010-1.016)	1.004(1.003-1.005)	1.004(1.002-1.005)	0.988(0.986-0.990)	1.016(1.014-1.017)	1.014(1.012-1.016)
lag2	1.011(1.009-1.013)	1.003(1.002-1.003)	1.002(1.000-1.003)	0.983(0.981-0.985)	1.018(1.016-1.020)	1.016(1.013-1.018)
lag3	1.010(1.008-1.012)	1.002(1.002-1.003)	1.001(1.000-1.002)	0.979(0.977-0.981)	1.021(1.019-1.022)	1.017(1.014-1.019)
lag4	1.010(1.008-1.012)	1.002(1.001-1.002)	1.001(1.000-1.002)	0.975(0.973-0.978)	1.022(1.020-1.024)	1.018(1.016-1.020)
lag5	1.010(1.009-1.012)	1.001(1.001-1.002)	1.002(1.001-1.002)	0.971(0.968-0.974)	1.024(1.021-1.026)	1.020(1.017-1.022)
lag6	1.010(1.009-1.012)	1.001(1.000-1.001)	1.002(1.002-1.003)	0.967(0.964-0.969)	1.024(1.022-1.026)	1.022(1.019-1.024)
lag7	1.010(1.009-1.011)	1.000(1.000-1.001)	1.002(1.002-1.003)	0.963(0.960-0.966)	1.024(1.022-1.027)	1.024(1.021-1.027)
lag8	1.009(1.008-1.010)	1.000(1.000-1.000)	1.003(1.002-1.003)	0.959(0.956-0.962)	1.024(1.022-1.027)	1.027(1.024-1.030)
lag9	1.008(1.006-1.009)	1.000(0.999-1.000)	1.003(1.002-1.003)	0.956(0.953-0.959)	1.024(1.022-1.027)	1.029(1.026-1.033)
lag10	1.006(1.005-1.007)	1.000(1.000-1.000)	1.002(1.002-1.003)	0.954(0.950-0.957)	1.024(1.022-1.027)	1.032(1.028-1.035)
lag11	1.004(1.003-1.005)	1.000(1.000-1.000)	1.002(1.002-1.003)	0.952(0.948-0.956)	1.024(1.021-1.027)	1.034(1.031-1.038)
lag12	1.001(1.000-1.002)	1.000(1.000-1.001)	1.002(1.002-1.002)	0.952(0.948-0.956)	1.024(1.022-1.027)	1.036(1.033-1.040)
lag13	0.999(0.997-1.000)	1.000(1.000-1.001)	1.002(1.001-1.002)	0.952(0.948-0.956)	1.025(1.022-1.028)	1.038(1.034-1.042)
lag14	0.996(0.994-0.998)	1.001(1.000-1.001)	1.001(1.001-1.002)	0.953(0.949-0.958)	1.025(1.022-1.029)	1.040(1.035-1.044)
Longyan	NO₂=21.2 (ug/m³)	SO₂=9 (ug/m³)	Tem=20.6 (℃)	NO₂=21.2 (ug/m³)	SO₂=9 (ug/m³)	Tem=20.6 (℃)
lag0	1.007(1.005-1.010)	1.035(1.032-1.038)	1.010(1.006-1.014)	1.007(1.005-1.010)	1.035(1.032-1.038)	1.010(1.006-1.014)
lag1	1.001(1.000-1.003)	1.020(1.018-1.023)	1.004(1.001-1.007)	1.009(1.006-1.011)	1.056(1.053-1.060)	1.014(1.011-1.017)
lag2	1.001(1.000-1.002)	1.018(1.016-1.019)	1.003(1.001-1.005)	1.010(1.007-1.013)	1.075(1.071-1.079)	1.017(1.014-1.021)
lag3	1.003(1.002-1.004)	1.017(1.016-1.018)	1.003(1.002-1.004)	1.013(1.010-1.016)	1.093(1.089-1.097)	1.020(1.017-1.024)
lag4	1.003(1.002-1.004)	1.014(1.013-1.016)	1.003(1.001-1.004)	1.016(1.012-1.019)	1.108(1.104-1.113)	1.023(1.019-1.027)
lag5	1.003(1.002-1.003)	1.010(1.009-1.011)	1.002(1.001-1.003)	1.018(1.015-1.022)	1.120(1.115-1.125)	1.025(1.021-1.029)
lag6	1.002(1.001-1.002)	1.007(1.006-1.008)	1.002(1.001-1.003)	1.020(1.016-1.024)	1.128(1.123-1.133)	1.027(1.023-1.032)
lag7	1.001(1.000-1.002)	1.005(1.004-1.006)	1.003(1.002-1.003)	1.021(1.017-1.026)	1.133(1.128-1.139)	1.030(1.025-1.035)
lag8	1.000(0.999-1.001)	1.003(1.002-1.004)	1.004(1.003-1.005)	1.021(1.017-1.026)	1.137(1.131-1.143)	1.034(1.029-1.039)
lag9	0.999(0.998-1.000)	1.003(1.002-1.004)	1.005(1.004-1.006)	1.020(1.016-1.025)	1.140(1.134-1.146)	1.039(1.034-1.044)
lag10	0.998(0.997-0.999)	1.003(1.002-1.003)	1.007(1.006-1.008)	1.018(1.013-1.023)	1.143(1.136-1.149)	1.046(1.041-1.052)
lag11	0.997(0.996-0.997)	1.003(1.003-1.004)	1.009(1.008-1.010)	1.015(1.010-1.020)	1.147(1.140-1.153)	1.056(1.050-1.062)
lag12	0.996(0.995-0.996)	1.004(1.003-1.005)	1.011(1.011-1.012)	1.011(1.006-1.016)	1.151(1.144-1.159)	1.068(1.062-1.074)
lag13	0.994(0.994-0.995)	1.006(1.004-1.007)	1.014(1.013-1.015)	1.005(1.000-1.011)	1.158(1.150-1.165)	1.083(1.076-1.089)
lag14	0.993(0.992-0.994)	1.007(1.005-1.009)	1.017(1.015-1.018)	0.998(0.993-1.004)	1.166(1.158-1.174)	1.101(1.094-1.108)
Nanping	NO₂=15.2 (ug/m³)	SO₂=8.4 (ug/m³)	Tem=19.6 (℃)	NO₂=15.2 (ug/m³)	SO₂=8.4 (ug/m³)	Tem=19.6 (℃)
lag0	1.033(1.029-1.037)	0.983(0.979-0.987)	0.993(0.991-0.995)	1.033(1.029-1.037)	0.983(0.979-0.987)	0.993(0.991-0.995)
lag1	1.013(1.010-1.016)	1.005(1.002-1.008)	0.997(0.995-0.999)	1.046(1.042-1.051)	0.988(0.983-0.993)	0.990(0.988-0.992)
lag2	1.015(1.013-1.017)	0.996(0.994-0.998)	0.997(0.996-0.999)	1.062(1.057-1.067)	0.984(0.979-0.990)	0.987(0.985-0.990)
lag3	1.018(1.016-1.020)	0.985(0.984-0.987)	0.997(0.997-0.998)	1.081(1.076-1.086)	0.970(0.964-0.975)	0.985(0.983-0.987)
lag4	1.016(1.014-1.018)	0.983(0.981-0.985)	0.998(0.997-0.999)	1.098(1.093-1.104)	0.954(0.948-0.960)	0.983(0.980-0.985)
lag5	1.011(1.010-1.013)	0.986(0.985-0.988)	0.998(0.998-0.999)	1.111(1.105-1.117)	0.940(0.934-0.947)	0.981(0.979-0.984)
lag6	1.007(1.006-1.008)	0.990(0.989-0.991)	0.999(0.999-1.000)	1.119(1.112-1.125)	0.931(0.924-0.937)	0.981(0.978-0.983)
lag7	1.004(1.003-1.005)	0.992(0.991-0.993)	1.001(1.000-1.001)	1.123(1.117-1.130)	0.923(0.917-0.930)	0.981(0.978-0.984)
lag8	1.003(1.002-1.004)	0.993(0.991-0.994)	1.002(1.001-1.002)	1.127(1.120-1.134)	0.917(0.910-0.924)	0.983(0.980-0.986)
lag9	1.003(1.002-1.005)	0.993(0.991-0.994)	1.003(1.002-1.003)	1.131(1.124-1.138)	0.910(0.903-0.917)	0.986(0.982-0.989)
lag10	1.005(1.004-1.006)	0.991(0.990-0.992)	1.004(1.004-1.005)	1.136(1.129-1.144)	0.902(0.894-0.910)	0.990(0.986-0.993)
lag11	1.007(1.006-1.008)	0.989(0.988-0.990)	1.005(1.005-1.006)	1.144(1.136-1.152)	0.892(0.884-0.900)	0.995(0.992-0.999)
lag12	1.010(1.009-1.011)	0.986(0.985-0.987)	1.007(1.006-1.007)	1.156(1.148-1.164)	0.880(0.871-0.888)	1.002(0.998-1.006)
lag13	1.014(1.012-1.015)	0.983(0.981-0.985)	1.008(1.007-1.009)	1.172(1.163-1.180)	0.865(0.856-0.873)	1.010(1.006-1.014)
lag14	1.017(1.015-1.019)	0.980(0.977-0.982)	1.010(1.009-1.010)	1.192(1.183-1.201)	0.847(0.838-0.856)	1.020(1.015-1.024)
Ningde	NO₂=18.6 (ug/m³)	SO₂=6.2 (ug/m³)	Tem=19.8 (℃)	NO₂=18.6 (ug/m³)	SO₂=6.2 (ug/m³)	Tem=19.8 (℃)
lag0	1.005(1.004-1.007)	1.004(1.003-1.005)	0.994(0.993-0.996)	1.005(1.004-1.007)	1.004(1.003-1.005)	0.994(0.993-0.996)
lag1	1.002(1.001-1.003)	1.001(1.001-1.002)	0.998(0.996-0.999)	1.007(1.005-1.009)	1.005(1.004-1.006)	0.992(0.990-0.993)
lag2	1.002(1.001-1.002)	1.001(1.001-1.002)	0.999(0.998-1.000)	1.009(1.007-1.011)	1.007(1.005-1.008)	0.991(0.989-0.992)
lag3	1.002(1.001-1.003)	1.002(1.002-1.002)	0.999(0.999-1.000)	1.011(1.009-1.014)	1.008(1.007-1.010)	0.990(0.989-0.992)
lag4	1.003(1.002-1.004)	1.002(1.002-1.002)	0.999(0.999-1.000)	1.014(1.011-1.017)	1.011(1.009-1.012)	0.990(0.988-0.991)
lag5	1.004(1.003-1.005)	1.002(1.001-1.002)	0.999(0.999-1.000)	1.018(1.015-1.022)	1.012(1.011-1.014)	0.989(0.987-0.991)
lag6	1.005(1.004-1.005)	1.001(1.001-1.001)	0.999(0.999-0.999)	1.023(1.020-1.026)	1.013(1.012-1.015)	0.988(0.986-0.990)
lag7	1.005(1.004-1.006)	1.001(1.001-1.001)	0.999(0.999-0.999)	1.028(1.024-1.032)	1.014(1.013-1.016)	0.987(0.985-0.989)
lag8	1.005(1.005-1.006)	1.000(1.000-1.001)	0.999(0.999-0.999)	1.033(1.030-1.037)	1.015(1.013-1.016)	0.986(0.984-0.988)
lag9	1.005(1.005-1.006)	1.000(1.000-1.000)	0.999(0.999-1.000)	1.039(1.035-1.043)	1.014(1.013-1.016)	0.985(0.983-0.987)
lag10	1.005(1.005-1.006)	0.999(0.999-1.000)	1.000(0.999-1.000)	1.044(1.040-1.048)	1.014(1.012-1.015)	0.984(0.982-0.987)
lag11	1.005(1.005-1.006)	0.999(0.999-0.999)	1.000(1.000-1.000)	1.050(1.045-1.054)	1.013(1.011-1.014)	0.984(0.982-0.987)
lag12	1.005(1.004-1.005)	0.998(0.998-0.999)	1.000(1.000-1.001)	1.055(1.050-1.059)	1.011(1.009-1.013)	0.985(0.982-0.987)
lag13	1.005(1.004-1.005)	0.998(0.998-0.998)	1.001(1.001-1.001)	1.060(1.055-1.064)	1.009(1.007-1.011)	0.986(0.983-0.988)
lag14	1.004(1.003-1.005)	0.998(0.997-0.998)	1.002(1.001-1.002)	1.064(1.059-1.069)	1.007(1.005-1.009)	0.987(0.984-0.990)
Putian	NO₂=16.8 (ug/m³)	SO₂=6.8 (ug/m³)	Tem=19.6 (℃)	NO₂=16.8 (ug/m³)	SO₂=6.8 (ug/m³)	Tem=19.6 (℃)
lag0	1.005(1.003-1.006)	0.985(0.981-0.988)	0.992(0.990-0.994)	1.005(1.003-1.006)	0.985(0.981-0.988)	0.992(0.990-0.994)
lag1	1.004(1.003-1.005)	1.001(0.999-1.004)	0.997(0.996-0.999)	1.009(1.007-1.010)	0.986(0.983-0.989)	0.990(0.988-0.992)
lag2	1.004(1.003-1.004)	1.000(0.998-1.001)	0.999(0.998-1.000)	1.012(1.011-1.014)	0.986(0.982-0.990)	0.989(0.987-0.991)
lag3	1.003(1.003-1.004)	0.995(0.994-0.996)	0.999(0.999-1.000)	1.016(1.014-1.017)	0.981(0.977-0.985)	0.988(0.986-0.990)
lag4	1.003(1.002-1.003)	0.993(0.992-0.995)	1.000(0.999-1.001)	1.018(1.017-1.020)	0.974(0.970-0.978)	0.988(0.986-0.990)
lag5	1.003(1.002-1.003)	0.994(0.993-0.995)	1.000(1.000-1.001)	1.021(1.019-1.023)	0.968(0.964-0.972)	0.988(0.986-0.991)
lag6	1.002(1.002-1.003)	0.995(0.994-0.996)	1.001(1.000-1.001)	1.023(1.021-1.026)	0.963(0.958-0.968)	0.989(0.986-0.992)
lag7	1.002(1.002-1.003)	0.996(0.995-0.997)	1.001(1.001-1.002)	1.026(1.023-1.028)	0.959(0.954-0.964)	0.990(0.987-0.993)
lag8	1.002(1.002-1.003)	0.997(0.996-0.998)	1.001(1.001-1.002)	1.028(1.025-1.030)	0.956(0.951-0.961)	0.992(0.989-0.994)
lag9	1.002(1.002-1.003)	0.998(0.997-0.998)	1.002(1.001-1.002)	1.030(1.028-1.033)	0.954(0.948-0.959)	0.993(0.990-0.996)
lag10	1.003(1.002-1.003)	0.998(0.997-0.999)	1.002(1.001-1.002)	1.033(1.030-1.036)	0.952(0.946-0.957)	0.995(0.992-0.998)
lag11	1.003(1.003-1.003)	0.999(0.998-1.000)	1.002(1.001-1.002)	1.036(1.033-1.039)	0.951(0.945-0.956)	0.997(0.993-1.000)
lag12	1.003(1.003-1.004)	0.999(0.999-1.000)	1.002(1.001-1.002)	1.040(1.037-1.043)	0.950(0.944-0.956)	0.998(0.995-1.002)
lag13	1.004(1.003-1.004)	1.000(0.999-1.001)	1.002(1.001-1.002)	1.044(1.040-1.047)	0.950(0.944-0.956)	1.000(0.997-1.004)
lag14	1.004(1.004-1.005)	1.000(0.999-1.002)	1.002(1.001-1.003)	1.048(1.045-1.052)	0.951(0.944-0.957)	1.002(0.998-1.006)
Quanzhou	NO₂=22 (ug/m³)	SO₂=8.4 (ug/m³)	Tem=19.0 (℃)	NO₂=22 (ug/m³)	SO₂=8.4 (ug/m³)	Tem=19.0 (℃)
lag0	1.002(1.000-1.004)	0.998(0.997-1.000)	0.996(0.993-0.998)	1.002(1.000-1.004)	0.998(0.997-1.000)	0.996(0.993-0.998)
lag1	1.002(1.001-1.003)	0.999(0.998-1.000)	0.998(0.996-1.000)	1.004(1.002-1.006)	0.998(0.996-0.999)	0.994(0.992-0.996)
lag2	1.002(1.001-1.003)	1.000(0.999-1.000)	0.999(0.997-1.000)	1.006(1.004-1.008)	0.998(0.996-0.999)	0.993(0.990-0.995)
lag3	1.002(1.001-1.002)	1.000(0.999-1.001)	0.999(0.998-1.000)	1.008(1.005-1.010)	0.998(0.996-0.999)	0.992(0.989-0.994)
lag4	1.002(1.001-1.003)	1.000(0.999-1.000)	0.999(0.999-1.000)	1.010(1.007-1.012)	0.997(0.995-0.999)	0.991(0.988-0.994)
lag5	1.003(1.002-1.003)	0.999(0.999-1.000)	1.000(0.999-1.001)	1.012(1.009-1.015)	0.997(0.995-0.999)	0.991(0.988-0.994)
lag6	1.003(1.003-1.004)	0.999(0.999-0.999)	1.000(1.000-1.001)	1.015(1.012-1.018)	0.996(0.994-0.998)	0.991(0.988-0.994)
lag7	1.003(1.003-1.004)	0.999(0.998-0.999)	1.000(1.000-1.001)	1.019(1.015-1.022)	0.994(0.992-0.997)	0.992(0.988-0.995)
lag8	1.003(1.003-1.004)	0.999(0.998-0.999)	1.001(1.000-1.001)	1.022(1.019-1.025)	0.993(0.991-0.995)	0.992(0.989-0.996)
lag9	1.003(1.002-1.003)	0.998(0.998-0.999)	1.001(1.000-1.001)	1.025(1.021-1.028)	0.991(0.989-0.994)	0.993(0.990-0.997)
lag10	1.002(1.002-1.003)	0.998(0.998-0.999)	1.001(1.000-1.001)	1.027(1.024-1.031)	0.990(0.987-0.992)	0.994(0.990-0.998)
lag11	1.002(1.001-1.002)	0.998(0.998-0.999)	1.001(1.001-1.002)	1.029(1.025-1.033)	0.988(0.985-0.991)	0.995(0.991-0.999)
lag12	1.001(1.001-1.002)	0.998(0.998-0.999)	1.001(1.001-1.002)	1.030(1.026-1.035)	0.987(0.984-0.989)	0.996(0.992-1.001)
lag13	1.000(1.000-1.001)	0.998(0.998-0.999)	1.001(1.000-1.002)	1.031(1.026-1.035)	0.985(0.982-0.988)	0.998(0.993-1.002)
lag14	0.999(0.999-1.000)	0.999(0.998-0.999)	1.001(1.000-1.002)	1.030(1.025-1.035)	0.984(0.980-0.987)	0.999(0.994-1.004)
Sanming	NO₂=23.2 (ug/m³)	SO₂=10.8 (ug/m³)	Tem=19.4 (℃)	NO₂=23.2 (ug/m³)	SO₂=10.8 (ug/m³)	Tem=19.4 (℃)
lag0	1.004(1.002-1.006)	1.016(1.012-1.020)	0.994(0.991-0.998)	1.004(1.002-1.006)	1.016(1.012-1.020)	0.994(0.991-0.998)
lag1	1.005(1.003-1.006)	1.006(1.003-1.010)	0.997(0.995-0.999)	1.009(1.007-1.011)	1.022(1.017-1.027)	0.991(0.989-0.994)
lag2	1.005(1.004-1.006)	1.005(1.002-1.007)	1.000(0.999-1.002)	1.014(1.011-1.016)	1.027(1.021-1.033)	0.992(0.989-0.994)
lag3	1.004(1.003-1.005)	1.005(1.003-1.007)	1.002(1.001-1.003)	1.018(1.015-1.020)	1.032(1.026-1.039)	0.993(0.990-0.996)
lag4	1.002(1.002-1.003)	1.004(1.002-1.006)	1.001(0.999-1.002)	1.020(1.017-1.023)	1.036(1.029-1.043)	0.994(0.991-0.997)
lag5	1.000(1.000-1.001)	1.002(1.000-1.004)	0.998(0.998-0.999)	1.021(1.017-1.024)	1.038(1.030-1.046)	0.992(0.989-0.996)
lag6	0.999(0.998-0.999)	1.000(0.999-1.002)	0.997(0.996-0.997)	1.019(1.016-1.023)	1.039(1.030-1.047)	0.989(0.985-0.992)
lag7	0.997(0.997-0.998)	1.000(0.998-1.001)	0.996(0.995-0.997)	1.016(1.012-1.020)	1.038(1.029-1.047)	0.985(0.981-0.989)
lag8	0.996(0.995-0.997)	1.000(0.998-1.001)	0.996(0.996-0.997)	1.012(1.008-1.016)	1.038(1.028-1.047)	0.981(0.977-0.985)
lag9	0.995(0.995-0.996)	1.000(0.999-1.001)	0.998(0.997-0.998)	1.007(1.003-1.012)	1.038(1.028-1.048)	0.979(0.975-0.983)
lag10	0.995(0.994-0.995)	1.001(1.000-1.002)	1.000(0.999-1.000)	1.002(0.997-1.006)	1.039(1.028-1.049)	0.979(0.974-0.983)
lag11	0.994(0.994-0.995)	1.002(1.001-1.003)	1.002(1.002-1.003)	0.996(0.991-1.001)	1.041(1.030-1.052)	0.981(0.976-0.985)
lag12	0.994(0.993-0.995)	1.004(1.002-1.005)	1.005(1.005-1.006)	0.990(0.985-0.995)	1.045(1.033-1.057)	0.986(0.981-0.991)
lag13	0.994(0.993-0.995)	1.006(1.004-1.007)	1.009(1.008-1.010)	0.984(0.979-0.989)	1.051(1.038-1.063)	0.995(0.990-1.000)
lag14	0.994(0.993-0.995)	1.007(1.005-1.010)	1.012(1.011-1.013)	0.978(0.973-0.984)	1.058(1.045-1.072)	1.007(1.001-1.012)
Xiamen	NO₂=24.6 (ug/m³)	SO₂=7.0 (ug/m³)	Tem=22.2 (℃)	NO₂=24.6 (ug/m³)	SO₂=7.0 (ug/m³)	Tem=22.2 (℃)
lag0	1.000(0.998-1.002)	0.998(0.996-1.000)	0.997(0.996-0.999)	1.000(0.998-1.002)	0.998(0.996-1.000)	0.997(0.996-0.999)
lag1	0.998(0.996-0.999)	1.002(1.001-1.004)	1.002(1.001-1.003)	0.998(0.996-1.000)	1.000(0.998-1.002)	0.999(0.998-1.000)
lag2	0.997(0.996-0.998)	1.002(1.001-1.003)	1.002(1.001-1.002)	0.995(0.992-0.997)	1.002(1.000-1.004)	1.001(1.000-1.002)
lag3	0.997(0.996-0.998)	1.000(0.999-1.000)	1.000(1.000-1.001)	0.992(0.989-0.994)	1.002(0.999-1.004)	1.001(1.000-1.002)
lag4	0.998(0.997-0.999)	0.999(0.998-0.999)	1.000(1.000-1.001)	0.990(0.987-0.993)	1.000(0.998-1.003)	1.001(1.000-1.003)
lag5	1.000(0.999-1.001)	0.998(0.997-0.998)	1.000(1.000-1.000)	0.990(0.987-0.994)	0.998(0.995-1.001)	1.001(1.000-1.003)
lag6	1.002(1.001-1.002)	0.997(0.997-0.998)	1.000(1.000-1.001)	0.992(0.988-0.995)	0.995(0.992-0.998)	1.002(1.000-1.003)
lag7	1.003(1.002-1.003)	0.997(0.996-0.998)	1.000(1.000-1.001)	0.994(0.991-0.998)	0.992(0.989-0.995)	1.002(1.000-1.004)
lag8	1.003(1.002-1.004)	0.997(0.996-0.997)	1.000(1.000-1.001)	0.997(0.993-1.001)	0.989(0.986-0.992)	1.002(1.000-1.004)
lag9	1.003(1.002-1.003)	0.997(0.996-0.997)	1.000(1.000-1.000)	1.000(0.996-1.004)	0.986(0.982-0.989)	1.002(1.000-1.004)
lag10	1.002(1.001-1.003)	0.996(0.996-0.997)	1.000(1.000-1.000)	1.002(0.997-1.006)	0.982(0.979-0.986)	1.002(1.000-1.004)
lag11	1.001(1.001-1.002)	0.996(0.996-0.997)	1.000(1.000-1.000)	1.003(0.998-1.008)	0.979(0.975-0.982)	1.002(1.000-1.004)
lag12	1.000(0.999-1.000)	0.996(0.996-0.997)	1.000(0.999-1.000)	1.003(0.998-1.008)	0.975(0.971-0.979)	1.002(1.000-1.004)
lag13	0.998(0.998-0.999)	0.996(0.996-0.997)	0.999(0.999-1.000)	1.001(0.996-1.006)	0.972(0.968-0.975)	1.001(0.999-1.004)
lag14	0.997(0.996-0.998)	0.996(0.995-0.997)	0.999(0.999-1.000)	0.998(0.993-1.003)	0.968(0.964-0.972)	1.000(0.998-1.003)
Zhangzhou	NO₂=25.8 (ug/m³)	SO₂=8.8 (ug/m³)	Tem=21.6 (℃)	NO₂=25.8 (ug/m³)	SO₂=8.8 (ug/m³)	Tem=21.6 (℃)
lag0	1.009(1.007-1.011)	1.003(1.001-1.005)	0.992(0.990-0.994)	1.009(1.007-1.011)	1.003(1.001-1.005)	0.988(0.985-0.991)
lag1	1.005(1.003-1.006)	1.001(1.000-1.003)	0.997(0.996-0.999)	1.014(1.012-1.016)	1.004(1.002-1.007)	0.984(0.981-0.986)
lag2	1.005(1.004-1.006)	1.001(1.000-1.002)	0.999(0.998-1.000)	1.019(1.016-1.021)	1.005(1.002-1.008)	0.982(0.979-0.985)
lag3	1.006(1.005-1.006)	1.001(1.000-1.002)	0.999(0.998-1.000)	1.024(1.022-1.027)	1.006(1.003-1.009)	0.981(0.978-0.984)
lag4	1.005(1.004-1.006)	1.001(1.000-1.002)	0.999(0.998-1.000)	1.030(1.027-1.033)	1.007(1.004-1.010)	0.980(0.977-0.983)
lag5	1.005(1.004-1.005)	1.001(1.000-1.001)	0.999(0.998-0.999)	1.035(1.032-1.038)	1.008(1.004-1.011)	0.978(0.975-0.982)
lag6	1.004(1.003-1.004)	1.000(1.000-1.001)	0.999(0.998-0.999)	1.039(1.035-1.042)	1.008(1.004-1.012)	0.977(0.973-0.980)
lag7	1.003(1.002-1.004)	1.000(1.000-1.001)	0.999(0.998-0.999)	1.042(1.038-1.045)	1.008(1.005-1.012)	0.975(0.971-0.979)
lag8	1.002(1.002-1.003)	1.000(0.999-1.001)	0.999(0.999-0.999)	1.044(1.040-1.048)	1.008(1.004-1.012)	0.974(0.970-0.978)
lag9	1.002(1.001-1.002)	1.000(0.999-1.000)	0.999(0.999-1.000)	1.046(1.042-1.050)	1.008(1.004-1.012)	0.973(0.969-0.977)
lag10	1.001(1.001-1.002)	1.000(0.999-1.000)	1.000(0.999-1.000)	1.047(1.043-1.051)	1.008(1.003-1.012)	0.973(0.969-0.978)
lag11	1.001(1.000-1.001)	0.999(0.999-1.000)	1.000(1.000-1.001)	1.048(1.043-1.052)	1.007(1.003-1.011)	0.974(0.969-0.979)
lag12	1.000(1.000-1.001)	0.999(0.999-1.000)	1.001(1.001-1.001)	1.048(1.043-1.052)	1.006(1.002-1.011)	0.976(0.971-0.981)
lag13	1.000(0.999-1.001)	0.999(0.998-1.000)	1.002(1.001-1.002)	1.048(1.043-1.052)	1.005(1.001-1.010)	0.979(0.974-0.984)
lag14	0.999(0.998-1.000)	0.999(0.998-1.000)	1.002(1.002-1.003)	1.047(1.042-1.052)	1.004(0.999-1.009)	0.983(0.977-0.988)
Notations: RR, relative risk; ILI, influenza-like illness; SO₂, Sulfur dioxide; NO₂, Nitrogen dioxide; Tem, temperature.

## Sheet: Table S4
Table S4. RR and 95%CI of lag impact between NO₂, SO₂, Temperature at P5 value and ILI for 9 cities in Fujian Province from 2015-2023.
lag--single lag impact				lag--cumulative effects
Fuzhou	NO₂=8 (ug/m³)	SO₂=3 (ug/m³)	Tem=9.4 (℃)	NO₂=8 (ug/m³)	SO₂=3 (ug/m³)	Tem=9.4 (℃)
lag0	0.857(0.831-0.883)	0.857(0.842-0.873)	1.301(1.245-1.360)	0.875(0.854-0.896)	0.857(0.842-0.873)	1.301(1.245-1.360)
lag1	0.927(0.907-0.948)	0.933(0.920-0.946)	1.084(1.050-1.118)	0.815(0.795-0.834)	0.800(0.784-0.816)	1.410(1.356-1.465)
lag2	0.944(0.930-0.958)	0.960(0.951-0.969)	1.043(1.020-1.066)	0.770(0.750-0.791)	0.768(0.750-0.786)	1.470(1.409-1.533)
lag3	0.942(0.931-0.953)	0.968(0.961-0.976)	1.055(1.040-1.071)	0.728(0.709-0.748)	0.744(0.726-0.762)	1.551(1.488-1.617)
lag4	0.940(0.929-0.952)	0.976(0.968-0.984)	1.067(1.050-1.085)	0.688(0.669-0.707)	0.726(0.707-0.745)	1.655(1.584-1.729)
lag5	0.940(0.932-0.948)	0.982(0.976-0.988)	1.076(1.063-1.089)	0.649(0.630-0.669)	0.713(0.693-0.734)	1.780(1.697-1.868)
lag6	0.941(0.935-0.948)	0.987(0.982-0.992)	1.080(1.070-1.089)	0.613(0.595-0.633)	0.704(0.683-0.725)	1.922(1.826-2.023)
lag7	0.944(0.937-0.952)	0.991(0.986-0.997)	1.078(1.067-1.088)	0.581(0.563-0.600)	0.698(0.676-0.720)	2.071(1.963-2.185)
lag8	0.949(0.941-0.957)	0.994(0.988-1.000)	1.071(1.060-1.082)	0.554(0.536-0.572)	0.693(0.671-0.716)	2.217(2.095-2.347)
lag9	0.955(0.948-0.963)	0.996(0.990-1.001)	1.059(1.049-1.070)	0.531(0.513-0.549)	0.690(0.667-0.714)	2.349(2.211-2.496)
lag10	0.963(0.957-0.970)	0.997(0.992-1.002)	1.045(1.036-1.054)	0.513(0.495-0.532)	0.688(0.664-0.713)	2.455(2.301-2.618)
lag11	0.972(0.966-0.977)	0.997(0.993-1.001)	1.028(1.019-1.036)	0.500(0.481-0.519)	0.686(0.661-0.712)	2.522(2.357-2.699)
lag12	0.981(0.975-0.987)	0.997(0.992-1.002)	1.009(0.999-1.018)	0.492(0.473-0.511)	0.684(0.658-0.710)	2.544(2.371-2.730)
lag13	0.991(0.981-1.001)	0.996(0.989-1.003)	0.989(0.976-1.001)	0.489(0.470-0.508)	0.681(0.655-0.708)	2.515(2.337-2.707)
lag14	1.001(0.987-1.015)	0.995(0.986-1.005)	0.968(0.951-0.986)	0.491(0.471-0.512)	0.678(0.651-0.706)	2.436(2.251-2.635)
Longyan	NO₂=10 (ug/m³)	SO₂=4 (ug/m³)	Tem=9 (℃)	NO₂=10 (ug/m³)	SO₂=4 (ug/m³)	Tem=9 (℃)
lag0	0.910(0.894-0.926)	0.924(0.904-0.945)	1.256(1.212-1.301)	0.910(0.894-0.926)	0.924(0.904-0.945)	1.256(1.212-1.301)
lag1	0.940(0.928-0.952)	0.972(0.956-0.989)	1.105(1.078-1.133)	0.855(0.840-0.870)	0.898(0.877-0.920)	1.388(1.348-1.429)
lag2	0.951(0.942-0.959)	0.975(0.964-0.987)	1.095(1.076-1.114)	0.813(0.797-0.829)	0.876(0.852-0.900)	1.519(1.472-1.568)
lag3	0.954(0.948-0.961)	0.973(0.964-0.983)	1.116(1.104-1.129)	0.776(0.760-0.791)	0.853(0.829-0.877)	1.696(1.643-1.750)
lag4	0.958(0.951-0.965)	0.982(0.973-0.992)	1.122(1.108-1.136)	0.743(0.727-0.759)	0.838(0.813-0.863)	1.903(1.841-1.966)
lag5	0.962(0.957-0.967)	0.996(0.988-1.003)	1.119(1.109-1.130)	0.715(0.698-0.732)	0.834(0.808-0.861)	2.129(2.054-2.207)
lag6	0.967(0.963-0.971)	1.007(1.001-1.013)	1.114(1.107-1.122)	0.691(0.674-0.708)	0.840(0.812-0.868)	2.372(2.283-2.465)
lag7	0.972(0.968-0.977)	1.012(1.005-1.018)	1.111(1.103-1.119)	0.672(0.655-0.689)	0.850(0.821-0.879)	2.636(2.533-2.743)
lag8	0.979(0.974-0.984)	1.010(1.003-1.017)	1.110(1.101-1.119)	0.657(0.641-0.675)	0.858(0.829-0.888)	2.926(2.806-3.051)
lag9	0.986(0.982-0.991)	1.004(0.997-1.011)	1.111(1.102-1.119)	0.648(0.631-0.666)	0.862(0.831-0.893)	3.250(3.109-3.398)
lag10	0.994(0.990-0.998)	0.993(0.988-0.999)	1.113(1.105-1.121)	0.645(0.626-0.663)	0.856(0.825-0.888)	3.617(3.450-3.792)
lag11	1.003(0.999-1.007)	0.980(0.975-0.985)	1.116(1.109-1.123)	0.647(0.627-0.666)	0.839(0.807-0.871)	4.037(3.841-4.243)
lag12	1.012(1.008-1.016)	0.964(0.958-0.969)	1.120(1.112-1.128)	0.654(0.634-0.675)	0.808(0.778-0.839)	4.522(4.293-4.764)
lag13	1.022(1.016-1.028)	0.946(0.938-0.954)	1.125(1.114-1.136)	0.669(0.647-0.690)	0.764(0.736-0.794)	5.087(4.818-5.372)
lag14	1.031(1.023-1.040)	0.928(0.917-0.939)	1.130(1.115-1.145)	0.690(0.666-0.714)	0.710(0.681-0.739)	5.749(5.420-6.097)
Nanping	NO₂=7 (ug/m³)	SO₂=4 (ug/m³)	Tem=7 (℃)	NO₂=7 (ug/m³)	SO₂=4 (ug/m³)	Tem=7 (℃)
lag0	0.971(0.956-0.987)	0.998(0.981-1.015)	1.022(0.984-1.062)	0.971(0.956-0.987)	0.998(0.981-1.015)	1.022(0.984-1.062)
lag1	1.020(1.008-1.032)	0.937(0.925-0.950)	0.946(0.920-0.973)	0.991(0.975-1.007)	0.935(0.918-0.954)	0.967(0.937-0.998)
lag2	1.004(0.996-1.012)	0.978(0.969-0.987)	0.983(0.965-1.003)	0.995(0.977-1.013)	0.915(0.895-0.936)	0.951(0.919-0.985)
lag3	0.980(0.974-0.987)	1.028(1.021-1.036)	1.033(1.020-1.046)	0.975(0.958-0.994)	0.941(0.919-0.963)	0.982(0.949-1.016)
lag4	0.972(0.965-0.979)	1.047(1.039-1.056)	1.048(1.034-1.063)	0.948(0.929-0.967)	0.986(0.961-1.011)	1.030(0.993-1.067)
lag5	0.972(0.967-0.977)	1.047(1.041-1.053)	1.045(1.034-1.056)	0.921(0.902-0.941)	1.032(1.004-1.061)	1.076(1.034-1.119)
lag6	0.974(0.970-0.977)	1.042(1.037-1.047)	1.039(1.030-1.047)	0.897(0.877-0.917)	1.075(1.044-1.107)	1.117(1.071-1.165)
lag7	0.973(0.969-0.977)	1.040(1.034-1.045)	1.039(1.030-1.047)	0.873(0.853-0.893)	1.118(1.084-1.153)	1.161(1.110-1.213)
lag8	0.970(0.966-0.975)	1.041(1.036-1.047)	1.045(1.036-1.055)	0.847(0.827-0.867)	1.164(1.127-1.202)	1.213(1.158-1.271)
lag9	0.966(0.962-0.970)	1.046(1.041-1.052)	1.057(1.048-1.067)	0.818(0.798-0.839)	1.218(1.176-1.260)	1.283(1.221-1.348)
lag10	0.960(0.956-0.964)	1.053(1.048-1.058)	1.074(1.066-1.083)	0.785(0.765-0.806)	1.283(1.237-1.330)	1.378(1.307-1.453)
lag11	0.953(0.949-0.956)	1.063(1.058-1.067)	1.095(1.088-1.103)	0.748(0.728-0.769)	1.363(1.312-1.416)	1.509(1.428-1.596)
lag12	0.945(0.941-0.948)	1.074(1.069-1.079)	1.120(1.111-1.128)	0.707(0.686-0.727)	1.464(1.407-1.524)	1.690(1.595-1.791)
lag13	0.936(0.930-0.941)	1.086(1.079-1.093)	1.146(1.134-1.159)	0.661(0.642-0.682)	1.590(1.526-1.658)	1.937(1.824-2.058)
lag14	0.927(0.919-0.935)	1.099(1.090-1.109)	1.175(1.158-1.192)	0.613(0.593-0.634)	1.749(1.672-1.828)	2.276(2.134-2.428)
Ningde	NO₂=8 (ug/m³)	SO₂=3 (ug/m³)	Tem=8.2 (℃)	NO₂=8 (ug/m³)	SO₂=3 (ug/m³)	Tem=8.2 (℃)
lag0	0.976(0.964-0.988)	0.982(0.970-0.993)	0.979(0.957-1.000)	0.976(0.964-0.988)	0.982(0.970-0.993)	0.979(0.957-1.000)
lag1	0.987(0.978-0.996)	0.992(0.983-1.000)	0.984(0.969-0.999)	0.963(0.951-0.975)	0.973(0.961-0.986)	0.963(0.944-0.981)
lag2	0.995(0.989-1.001)	0.994(0.988-1.000)	1.003(0.992-1.014)	0.958(0.945-0.972)	0.968(0.954-0.981)	0.965(0.945-0.986)
lag3	0.998(0.993-1.003)	0.992(0.987-0.997)	1.018(1.010-1.025)	0.957(0.942-0.971)	0.960(0.946-0.974)	0.982(0.962-1.003)
lag4	0.998(0.993-1.003)	0.989(0.984-0.994)	1.022(1.014-1.031)	0.955(0.939-0.970)	0.949(0.935-0.964)	1.004(0.982-1.027)
lag5	0.996(0.992-1.000)	0.986(0.982-0.990)	1.021(1.015-1.027)	0.950(0.934-0.968)	0.936(0.921-0.951)	1.025(1.001-1.051)
lag6	0.993(0.990-0.996)	0.984(0.981-0.987)	1.018(1.014-1.022)	0.944(0.926-0.961)	0.921(0.906-0.937)	1.044(1.017-1.071)
lag7	0.990(0.987-0.994)	0.984(0.981-0.987)	1.016(1.011-1.021)	0.934(0.916-0.953)	0.906(0.891-0.922)	1.060(1.031-1.090)
lag8	0.988(0.984-0.992)	0.986(0.983-0.990)	1.015(1.010-1.020)	0.923(0.905-0.942)	0.894(0.878-0.910)	1.076(1.045-1.108)
lag9	0.986(0.983-0.990)	0.990(0.987-0.994)	1.015(1.010-1.020)	0.910(0.891-0.930)	0.885(0.869-0.902)	1.092(1.058-1.127)
lag10	0.984(0.981-0.987)	0.995(0.992-0.998)	1.016(1.011-1.020)	0.896(0.876-0.916)	0.881(0.864-0.898)	1.109(1.073-1.147)
lag11	0.983(0.980-0.986)	1.002(0.999-1.004)	1.017(1.013-1.021)	0.881(0.861-0.901)	0.883(0.865-0.901)	1.128(1.088-1.168)
lag12	0.982(0.979-0.985)	1.009(1.006-1.012)	1.018(1.014-1.023)	0.865(0.844-0.885)	0.890(0.872-0.909)	1.148(1.107-1.192)
lag13	0.980(0.976-0.985)	1.017(1.012-1.021)	1.020(1.014-1.027)	0.848(0.827-0.869)	0.905(0.886-0.924)	1.172(1.127-1.218)
lag14	0.979(0.973-0.985)	1.025(1.019-1.031)	1.023(1.014-1.031)	0.830(0.809-0.852)	0.928(0.907-0.948)	1.198(1.149-1.249)
Putian	NO₂=6 (ug/m³)	SO₂=4 (ug/m³)	Tem=9.2 (℃)	NO₂=6 (ug/m³)	SO₂=4 (ug/m³)	Tem=9.2 (℃)
lag0	0.967(0.946-0.990)	1.062(1.049-1.075)	0.925(0.897-0.953)	0.967(0.946-0.990)	1.062(1.049-1.075)	0.925(0.897-0.953)
lag1	1.006(0.990-1.023)	1.006(0.997-1.015)	0.904(0.885-0.924)	0.974(0.953-0.995)	1.069(1.055-1.082)	0.836(0.814-0.859)
lag2	0.981(0.970-0.992)	1.002(0.996-1.008)	0.961(0.947-0.975)	0.955(0.933-0.977)	1.071(1.056-1.086)	0.804(0.781-0.828)
lag3	0.952(0.944-0.960)	1.011(1.006-1.016)	1.018(1.008-1.029)	0.909(0.887-0.930)	1.083(1.067-1.099)	0.819(0.795-0.843)
lag4	0.944(0.935-0.952)	1.017(1.012-1.022)	1.041(1.030-1.053)	0.857(0.836-0.879)	1.102(1.085-1.119)	0.853(0.827-0.879)
lag5	0.947(0.941-0.953)	1.020(1.016-1.024)	1.043(1.034-1.052)	0.812(0.790-0.834)	1.123(1.105-1.142)	0.889(0.860-0.920)
lag6	0.953(0.949-0.958)	1.020(1.017-1.023)	1.039(1.033-1.045)	0.774(0.753-0.796)	1.146(1.126-1.166)	0.924(0.891-0.958)
lag7	0.957(0.952-0.962)	1.018(1.015-1.022)	1.038(1.032-1.045)	0.741(0.720-0.763)	1.167(1.146-1.188)	0.959(0.923-0.996)
lag8	0.959(0.953-0.964)	1.015(1.012-1.019)	1.042(1.034-1.049)	0.711(0.689-0.733)	1.184(1.162-1.207)	0.999(0.960-1.039)
lag9	0.958(0.953-0.963)	1.011(1.007-1.014)	1.048(1.041-1.055)	0.681(0.659-0.703)	1.197(1.173-1.221)	1.047(1.004-1.092)
lag10	0.956(0.951-0.960)	1.005(1.002-1.008)	1.058(1.051-1.064)	0.651(0.629-0.673)	1.203(1.178-1.229)	1.107(1.059-1.158)
lag11	0.952(0.948-0.956)	0.999(0.996-1.002)	1.069(1.064-1.075)	0.619(0.598-0.641)	1.202(1.176-1.229)	1.184(1.129-1.241)
lag12	0.947(0.942-0.951)	0.992(0.989-0.995)	1.083(1.076-1.089)	0.586(0.565-0.608)	1.193(1.166-1.220)	1.282(1.220-1.347)
lag13	0.941(0.934-0.948)	0.985(0.981-0.989)	1.098(1.088-1.107)	0.552(0.532-0.572)	1.175(1.147-1.203)	1.407(1.336-1.482)
lag14	0.935(0.926-0.944)	0.977(0.972-0.983)	1.113(1.100-1.127)	0.516(0.496-0.537)	1.148(1.119-1.178)	1.567(1.482-1.657)
Quanzhou	NO₂=10 (ug/m³)	SO₂=4 (ug/m³)	Tem=8.8 (℃)	NO₂=10 (ug/m³)	SO₂=4 (ug/m³)	Tem=8.8 (℃)
lag0	0.973(0.953-0.993)	0.923(0.902-0.944)	0.956(0.925-0.987)	0.973(0.953-0.993)	0.923(0.902-0.944)	0.956(0.925-0.987)
lag1	0.975(0.961-0.989)	0.985(0.968-1.002)	0.978(0.955-1.001)	0.948(0.930-0.967)	0.909(0.887-0.931)	0.934(0.908-0.962)
lag2	0.976(0.966-0.986)	1.010(0.998-1.021)	0.994(0.978-1.009)	0.926(0.906-0.946)	0.918(0.893-0.943)	0.928(0.899-0.958)
lag3	0.977(0.969-0.984)	1.015(1.006-1.025)	1.004(0.993-1.015)	0.904(0.884-0.924)	0.931(0.906-0.958)	0.932(0.903-0.962)
lag4	0.978(0.970-0.986)	1.014(1.004-1.024)	1.011(0.998-1.023)	0.884(0.863-0.905)	0.944(0.917-0.973)	0.942(0.911-0.974)
lag5	0.979(0.973-0.984)	1.010(1.002-1.017)	1.016(1.007-1.025)	0.865(0.843-0.887)	0.953(0.923-0.985)	0.957(0.923-0.993)
lag6	0.979(0.975-0.983)	1.005(1.000-1.011)	1.020(1.014-1.027)	0.847(0.825-0.870)	0.958(0.927-0.991)	0.977(0.939-1.015)
lag7	0.979(0.974-0.984)	1.003(0.997-1.009)	1.025(1.018-1.032)	0.829(0.807-0.852)	0.961(0.928-0.996)	1.001(0.961-1.043)
lag8	0.978(0.973-0.983)	1.003(0.996-1.009)	1.031(1.023-1.039)	0.811(0.788-0.834)	0.964(0.929-1.000)	1.032(0.989-1.077)
lag9	0.977(0.972-0.982)	1.004(0.997-1.010)	1.037(1.029-1.045)	0.792(0.769-0.816)	0.967(0.931-1.005)	1.070(1.023-1.120)
lag10	0.975(0.971-0.980)	1.006(1.000-1.012)	1.043(1.036-1.050)	0.772(0.749-0.797)	0.973(0.934-1.014)	1.116(1.063-1.172)
lag11	0.973(0.969-0.977)	1.009(1.005-1.014)	1.050(1.044-1.056)	0.752(0.728-0.776)	0.982(0.941-1.025)	1.172(1.113-1.234)
lag12	0.971(0.967-0.976)	1.014(1.008-1.019)	1.057(1.050-1.064)	0.730(0.706-0.755)	0.996(0.953-1.040)	1.238(1.174-1.307)
lag13	0.969(0.963-0.975)	1.019(1.010-1.027)	1.064(1.054-1.074)	0.707(0.683-0.732)	1.014(0.970-1.061)	1.317(1.245-1.394)
lag14	0.967(0.958-0.976)	1.024(1.012-1.035)	1.071(1.057-1.085)	0.684(0.659-0.709)	1.038(0.990-1.089)	1.411(1.327-1.500)
Sanming	NO₂=11 (ug/m³)	SO₂=4 (ug/m³)	Tem=7.6 (℃)	NO₂=11 (ug/m³)	SO₂=4 (ug/m³)	Tem=7.6 (℃)
lag0	0.874(0.859-0.890)	0.984(0.968-1.002)	1.036(1.000-1.072)	0.874(0.859-0.890)	0.984(0.968-1.002)	1.036(1.000-1.072)
lag1	0.911(0.899-0.923)	1.051(1.038-1.065)	0.982(0.958-1.007)	0.796(0.782-0.811)	1.035(1.016-1.055)	1.017(0.988-1.047)
lag2	0.910(0.902-0.918)	1.056(1.046-1.065)	1.024(1.006-1.042)	0.725(0.710-0.739)	1.093(1.069-1.116)	1.042(1.010-1.075)
lag3	0.906(0.899-0.912)	1.045(1.038-1.053)	1.063(1.050-1.075)	0.656(0.643-0.670)	1.142(1.117-1.168)	1.107(1.073-1.141)
lag4	0.912(0.905-0.919)	1.043(1.035-1.051)	1.059(1.045-1.072)	0.598(0.586-0.611)	1.191(1.163-1.221)	1.172(1.135-1.210)
lag5	0.924(0.919-0.930)	1.044(1.039-1.050)	1.034(1.024-1.044)	0.553(0.541-0.566)	1.244(1.212-1.278)	1.212(1.169-1.255)
lag6	0.939(0.935-0.943)	1.044(1.039-1.049)	1.010(1.003-1.017)	0.520(0.507-0.532)	1.299(1.263-1.336)	1.224(1.178-1.271)
lag7	0.953(0.949-0.957)	1.040(1.035-1.045)	0.999(0.992-1.006)	0.495(0.483-0.508)	1.351(1.312-1.391)	1.222(1.175-1.271)
lag8	0.966(0.962-0.971)	1.031(1.026-1.037)	1.000(0.992-1.008)	0.479(0.466-0.491)	1.393(1.351-1.436)	1.222(1.173-1.273)
lag9	0.979(0.974-0.984)	1.020(1.015-1.025)	1.011(1.003-1.018)	0.468(0.456-0.481)	1.421(1.376-1.467)	1.235(1.182-1.290)
lag10	0.991(0.987-0.995)	1.006(1.001-1.010)	1.030(1.023-1.037)	0.464(0.451-0.478)	1.429(1.381-1.479)	1.272(1.214-1.332)
lag11	1.003(0.999-1.006)	0.990(0.986-0.994)	1.057(1.050-1.063)	0.465(0.452-0.479)	1.414(1.364-1.466)	1.344(1.280-1.412)
lag12	1.014(1.010-1.018)	0.972(0.968-0.977)	1.090(1.082-1.097)	0.472(0.458-0.486)	1.375(1.324-1.428)	1.465(1.392-1.542)
lag13	1.025(1.019-1.031)	0.954(0.948-0.961)	1.128(1.117-1.139)	0.484(0.469-0.499)	1.313(1.261-1.366)	1.652(1.567-1.743)
lag14	1.036(1.028-1.045)	0.936(0.928-0.945)	1.169(1.153-1.185)	0.501(0.485-0.518)	1.229(1.177-1.283)	1.931(1.823-2.045)
Xiamen	NO₂=10 (ug/m³)	SO₂=2 (ug/m³)	Tem=12.2 (℃)	NO₂=10 (ug/m³)	SO₂=2 (ug/m³)	Tem=12.2 (℃)
lag0	0.973(0.964-0.982)	0.996(0.984-1.008)	0.951(0.935-0.968)	0.973(0.964-0.982)	0.996(0.984-1.008)	0.951(0.935-0.968)
lag1	1.001(0.994-1.008)	0.972(0.963-0.981)	1.026(1.013-1.039)	0.974(0.965-0.984)	0.968(0.956-0.982)	0.976(0.961-0.991)
lag2	0.992(0.987-0.996)	0.983(0.977-0.989)	1.030(1.022-1.039)	0.966(0.955-0.977)	0.952(0.937-0.967)	1.005(0.988-1.023)
lag3	0.976(0.972-0.980)	1.001(0.996-1.007)	1.017(1.011-1.023)	0.943(0.932-0.954)	0.953(0.937-0.969)	1.022(1.005-1.040)
lag4	0.969(0.965-0.973)	1.013(1.007-1.019)	1.012(1.005-1.019)	0.914(0.903-0.926)	0.966(0.948-0.983)	1.034(1.016-1.053)
lag5	0.968(0.965-0.971)	1.020(1.016-1.025)	1.013(1.008-1.018)	0.885(0.873-0.897)	0.985(0.966-1.005)	1.048(1.027-1.069)
lag6	0.968(0.966-0.970)	1.025(1.022-1.029)	1.015(1.011-1.019)	0.856(0.844-0.869)	1.010(0.989-1.031)	1.063(1.041-1.087)
lag7	0.969(0.966-0.971)	1.028(1.025-1.032)	1.017(1.013-1.021)	0.830(0.818-0.842)	1.039(1.017-1.062)	1.082(1.057-1.107)
lag8	0.969(0.967-0.972)	1.030(1.026-1.034)	1.019(1.015-1.023)	0.804(0.792-0.816)	1.070(1.046-1.095)	1.102(1.076-1.129)
lag9	0.970(0.967-0.973)	1.031(1.027-1.035)	1.020(1.016-1.024)	0.780(0.768-0.792)	1.104(1.078-1.130)	1.124(1.096-1.154)
lag10	0.971(0.969-0.973)	1.031(1.028-1.035)	1.021(1.017-1.025)	0.757(0.745-0.770)	1.138(1.110-1.167)	1.148(1.117-1.180)
lag11	0.972(0.970-0.974)	1.030(1.027-1.033)	1.022(1.018-1.025)	0.736(0.723-0.749)	1.173(1.142-1.204)	1.173(1.139-1.208)
lag12	0.973(0.970-0.975)	1.029(1.025-1.032)	1.022(1.018-1.026)	0.716(0.703-0.729)	1.206(1.174-1.240)	1.199(1.163-1.236)
lag13	0.974(0.970-0.977)	1.027(1.022-1.032)	1.023(1.017-1.028)	0.697(0.684-0.710)	1.239(1.205-1.275)	1.226(1.187-1.266)
lag14	0.975(0.970-0.980)	1.025(1.019-1.032)	1.023(1.015-1.030)	0.680(0.666-0.693)	1.271(1.234-1.309)	1.254(1.211-1.298)
Zhangzhou	NO₂=10 (ug/m³)	SO₂=4 (ug/m³)	Tem=11.2 (℃)	NO₂=10 (ug/m³)	SO₂=4 (ug/m³)	Tem=11.2 (℃)
lag0	0.958(0.944-0.973)	0.938(0.926-0.951)	0.920(0.897-0.943)	0.958(0.944-0.973)	0.938(0.926-0.951)	0.920(0.897-0.943)
lag1	0.956(0.946-0.967)	0.996(0.986-1.006)	0.982(0.965-1.000)	0.917(0.903-0.931)	0.935(0.921-0.948)	0.903(0.885-0.923)
lag2	0.959(0.952-0.967)	0.990(0.983-0.997)	1.024(1.011-1.036)	0.879(0.865-0.894)	0.925(0.910-0.940)	0.925(0.904-0.946)
lag3	0.961(0.955-0.967)	0.978(0.972-0.983)	1.044(1.036-1.053)	0.845(0.830-0.860)	0.904(0.889-0.920)	0.966(0.944-0.988)
lag4	0.959(0.953-0.965)	0.983(0.977-0.989)	1.051(1.041-1.060)	0.810(0.796-0.825)	0.889(0.873-0.905)	1.015(0.991-1.039)
lag5	0.956(0.952-0.961)	0.998(0.993-1.002)	1.049(1.042-1.056)	0.775(0.760-0.790)	0.887(0.870-0.904)	1.065(1.037-1.093)
lag6	0.955(0.951-0.958)	1.013(1.009-1.016)	1.045(1.040-1.050)	0.740(0.725-0.755)	0.898(0.880-0.917)	1.113(1.082-1.145)
lag7	0.955(0.951-0.958)	1.022(1.018-1.026)	1.044(1.038-1.049)	0.706(0.692-0.721)	0.918(0.899-0.938)	1.161(1.127-1.196)
lag8	0.957(0.953-0.961)	1.027(1.023-1.031)	1.044(1.038-1.050)	0.676(0.661-0.691)	0.943(0.922-0.964)	1.212(1.175-1.251)
lag9	0.960(0.956-0.964)	1.027(1.023-1.031)	1.046(1.040-1.052)	0.649(0.634-0.664)	0.968(0.945-0.991)	1.268(1.226-1.311)
lag10	0.965(0.962-0.968)	1.023(1.020-1.027)	1.049(1.044-1.055)	0.626(0.611-0.641)	0.990(0.966-1.015)	1.331(1.284-1.379)
lag11	0.971(0.968-0.974)	1.017(1.014-1.020)	1.054(1.049-1.059)	0.608(0.592-0.623)	1.007(0.981-1.033)	1.402(1.351-1.456)
lag12	0.978(0.974-0.981)	1.008(1.005-1.012)	1.060(1.054-1.065)	0.594(0.578-0.610)	1.015(0.988-1.043)	1.486(1.428-1.546)
lag13	0.985(0.980-0.990)	0.998(0.993-1.003)	1.066(1.058-1.073)	0.585(0.569-0.601)	1.013(0.985-1.042)	1.583(1.519-1.650)
lag14	0.992(0.985-1.000)	0.988(0.981-0.994)	1.072(1.062-1.082)	0.581(0.564-0.598)	1.000(0.971-1.031)	1.698(1.624-1.775)
Notations: RR, relative risk; ILI, influenza-like illness; SO₂, Sulfur dioxide; NO₂, Nitrogen dioxide; Tem, temperature; Bold blue numbers represent the maximum RR value. P5 value; The P5 value is the 5th Percentile of environmental values during the study period, which can represent can represent extremely low exposure environmental conditions.

## Sheet: Table S5
Table S5. RR and 95%CI of lag impact between NO₂, SO₂, Temperature at P95 value and ILI for 9 cities in Fujian Province from 2015-2023.
lag--single lag impact				lag--cumulative effects
Fuzhou	NO₂=45 (ug/m³)	SO₂=8 (ug/m³)	Tem=29.2 (℃)	NO₂=45 (ug/m³)	SO₂=8 (ug/m³)	Tem=29.2 (℃)
lag0	1.077(1.050-1.104)	1.040(1.022-1.059)	0.863(0.818-0.910)	1.047(1.034-1.060)	1.040(1.022-1.059)	0.863(0.818-0.910)
lag1	1.012(0.992-1.031)	0.979(0.966-0.992)	0.868(0.835-0.902)	1.083(1.068-1.098)	1.019(0.999-1.039)	0.749(0.714-0.785)
lag2	1.006(0.993-1.019)	0.989(0.980-0.998)	0.882(0.859-0.906)	1.114(1.096-1.132)	1.007(0.985-1.030)	0.661(0.627-0.696)
lag3	1.019(1.008-1.031)	1.007(0.999-1.015)	0.897(0.881-0.914)	1.145(1.125-1.165)	1.015(0.991-1.039)	0.593(0.563-0.624)
lag4	1.031(1.019-1.044)	1.008(1.000-1.016)	0.908(0.890-0.927)	1.179(1.158-1.202)	1.023(0.996-1.050)	0.538(0.511-0.568)
lag5	1.040(1.031-1.050)	0.999(0.993-1.005)	0.916(0.903-0.930)	1.218(1.193-1.243)	1.021(0.992-1.051)	0.493(0.466-0.523)
lag6	1.045(1.037-1.053)	0.989(0.984-0.994)	0.923(0.914-0.932)	1.260(1.232-1.288)	1.010(0.979-1.041)	0.455(0.429-0.484)
lag7	1.045(1.036-1.053)	0.983(0.977-0.988)	0.928(0.918-0.938)	1.301(1.272-1.332)	0.992(0.961-1.025)	0.423(0.397-0.450)
lag8	1.040(1.031-1.049)	0.980(0.975-0.986)	0.932(0.921-0.944)	1.340(1.308-1.374)	0.973(0.941-1.006)	0.394(0.369-0.421)
lag9	1.032(1.024-1.041)	0.981(0.976-0.987)	0.936(0.925-0.947)	1.374(1.339-1.410)	0.955(0.921-0.990)	0.369(0.344-0.395)
lag10	1.022(1.014-1.029)	0.985(0.980-0.990)	0.939(0.929-0.949)	1.400(1.361-1.439)	0.940(0.905-0.977)	0.346(0.322-0.373)
lag11	1.009(1.002-1.016)	0.991(0.986-0.995)	0.941(0.933-0.950)	1.415(1.374-1.457)	0.932(0.895-0.970)	0.326(0.302-0.352)
lag12	0.994(0.987-1.002)	0.998(0.993-1.003)	0.943(0.934-0.953)	1.419(1.377-1.463)	0.930(0.892-0.970)	0.307(0.284-0.333)
lag13	0.979(0.969-0.989)	1.007(1.000-1.014)	0.945(0.931-0.959)	1.410(1.366-1.456)	0.936(0.896-0.978)	0.291(0.268-0.315)
lag14	0.963(0.950-0.976)	1.016(1.006-1.026)	0.946(0.927-0.967)	1.389(1.343-1.437)	0.951(0.907-0.997)	0.275(0.252-0.300)
Longyan	NO₂=39 (ug/m³)	SO₂=16 (ug/m³)	Tem=29.2 (℃)	NO₂=39 (ug/m³)	SO₂=16 (ug/m³)	Tem=29.2 (℃)
lag0	0.914(0.890-0.938)	1.276(1.250-1.302)	0.990(0.956-1.025)	0.914(0.890-0.938)	1.276(1.250-1.302)	0.990(0.956-1.025)
lag1	0.936(0.918-0.953)	1.165(1.147-1.183)	1.024(0.999-1.050)	0.855(0.832-0.879)	1.486(1.453-1.520)	1.014(0.983-1.046)
lag2	0.964(0.952-0.977)	1.164(1.152-1.176)	1.011(0.994-1.028)	0.824(0.798-0.851)	1.730(1.686-1.775)	1.025(0.991-1.060)
lag3	0.984(0.973-0.995)	1.174(1.163-1.185)	0.993(0.982-1.005)	0.811(0.784-0.840)	2.031(1.977-2.086)	1.018(0.984-1.053)
lag4	0.992(0.981-1.004)	1.156(1.145-1.167)	0.991(0.978-1.004)	0.805(0.775-0.836)	2.348(2.282-2.417)	1.009(0.974-1.045)
lag5	0.993(0.985-1.002)	1.125(1.117-1.132)	0.996(0.986-1.005)	0.800(0.767-0.834)	2.641(2.561-2.724)	1.005(0.967-1.044)
lag6	0.994(0.987-1.001)	1.093(1.087-1.099)	1.002(0.995-1.008)	0.795(0.760-0.831)	2.886(2.796-2.980)	1.006(0.966-1.048)
lag7	0.997(0.989-1.005)	1.069(1.062-1.076)	1.004(0.997-1.011)	0.792(0.756-0.830)	3.085(2.986-3.187)	1.010(0.968-1.054)
lag8	1.003(0.994-1.011)	1.051(1.044-1.058)	1.003(0.995-1.011)	0.794(0.756-0.834)	3.242(3.135-3.354)	1.013(0.970-1.059)
lag9	1.010(1.002-1.019)	1.039(1.032-1.046)	1.000(0.992-1.008)	0.803(0.762-0.845)	3.368(3.251-3.490)	1.013(0.967-1.061)
lag10	1.020(1.013-1.027)	1.031(1.025-1.037)	0.994(0.987-1.001)	0.819(0.775-0.865)	3.473(3.345-3.606)	1.007(0.958-1.058)
lag11	1.031(1.025-1.038)	1.027(1.022-1.032)	0.986(0.981-0.992)	0.845(0.797-0.895)	3.566(3.429-3.709)	0.993(0.943-1.046)
lag12	1.044(1.036-1.052)	1.025(1.019-1.031)	0.978(0.971-0.984)	0.882(0.830-0.936)	3.656(3.511-3.807)	0.971(0.920-1.025)
lag13	1.058(1.047-1.068)	1.025(1.016-1.034)	0.968(0.959-0.977)	0.933(0.876-0.993)	3.747(3.594-3.908)	0.940(0.888-0.995)
lag14	1.072(1.057-1.086)	1.026(1.014-1.038)	0.958(0.945-0.971)	0.999(0.935-1.069)	3.844(3.674-4.023)	0.901(0.848-0.957)
Nanping	NO₂=29 (ug/m³)	SO₂=18 (ug/m³)	Tem=29.8 (℃)	NO₂=29 (ug/m³)	SO₂=18 (ug/m³)	Tem=29.8 (℃)
lag0	1.131(1.101-1.161)	0.899(0.873-0.924)	1.077(1.039-1.117)	1.131(1.101-1.161)	0.899(0.873-0.924)	1.077(1.039-1.117)
lag1	1.076(1.055-1.097)	0.994(0.972-1.016)	0.986(0.961-1.012)	1.216(1.184-1.250)	0.893(0.865-0.922)	1.062(1.030-1.095)
lag2	1.101(1.087-1.116)	0.974(0.959-0.988)	1.001(0.984-1.019)	1.340(1.299-1.381)	0.869(0.838-0.902)	1.063(1.029-1.099)
lag3	1.119(1.107-1.131)	0.943(0.931-0.956)	1.027(1.015-1.039)	1.499(1.453-1.547)	0.820(0.789-0.852)	1.092(1.057-1.128)
lag4	1.098(1.085-1.110)	0.944(0.932-0.957)	1.025(1.012-1.038)	1.646(1.592-1.701)	0.774(0.743-0.807)	1.119(1.081-1.158)
lag5	1.059(1.050-1.067)	0.963(0.953-0.972)	1.008(0.998-1.017)	1.742(1.681-1.805)	0.745(0.713-0.779)	1.128(1.086-1.171)
lag6	1.022(1.016-1.029)	0.983(0.975-0.991)	0.989(0.982-0.996)	1.781(1.716-1.849)	0.733(0.699-0.768)	1.116(1.072-1.161)
lag7	1.000(0.992-1.007)	0.996(0.987-1.005)	0.976(0.969-0.984)	1.781(1.714-1.850)	0.730(0.695-0.766)	1.089(1.045-1.135)
lag8	0.989(0.981-0.996)	1.002(0.993-1.012)	0.969(0.961-0.977)	1.760(1.692-1.832)	0.732(0.696-0.769)	1.056(1.011-1.103)
lag9	0.987(0.980-0.995)	1.002(0.993-1.012)	0.967(0.959-0.975)	1.738(1.667-1.812)	0.733(0.695-0.773)	1.021(0.975-1.069)
lag10	0.994(0.988-1.000)	0.997(0.989-1.006)	0.968(0.962-0.975)	1.728(1.653-1.806)	0.731(0.691-0.774)	0.989(0.942-1.038)
lag11	1.007(1.002-1.013)	0.988(0.981-0.995)	0.973(0.967-0.979)	1.740(1.662-1.822)	0.723(0.681-0.767)	0.962(0.914-1.013)
lag12	1.026(1.020-1.032)	0.976(0.968-0.984)	0.980(0.973-0.987)	1.786(1.703-1.872)	0.706(0.664-0.750)	0.943(0.894-0.995)
lag13	1.048(1.039-1.058)	0.962(0.951-0.974)	0.989(0.979-0.999)	1.872(1.783-1.965)	0.679(0.637-0.724)	0.932(0.882-0.986)
lag14	1.073(1.059-1.087)	0.948(0.932-0.963)	0.998(0.984-1.012)	2.008(1.907-2.115)	0.644(0.601-0.690)	0.930(0.876-0.988)
Ningde	NO₂=36 (ug/m³)	SO₂=10 (ug/m³)	Tem=29.6 (℃)	NO₂=36 (ug/m³)	SO₂=10 (ug/m³)	Tem=29.6 (℃)
lag0	1.068(1.054-1.082)	0.978(0.966-0.989)	1.121(1.092-1.151)	1.068(1.054-1.082)	0.978(0.966-0.989)	1.121(1.092-1.151)
lag1	1.054(1.043-1.065)	1.001(0.992-1.010)	1.095(1.075-1.116)	1.126(1.108-1.144)	0.979(0.966-0.992)	1.228(1.201-1.256)
lag2	1.055(1.047-1.063)	1.006(1.000-1.012)	1.044(1.031-1.058)	1.188(1.166-1.210)	0.985(0.969-1.000)	1.282(1.251-1.314)
lag3	1.060(1.053-1.067)	1.003(0.997-1.008)	1.008(0.999-1.016)	1.260(1.234-1.285)	0.987(0.971-1.004)	1.292(1.261-1.324)
lag4	1.064(1.057-1.071)	0.999(0.993-1.004)	0.996(0.986-1.005)	1.340(1.311-1.371)	0.986(0.968-1.005)	1.286(1.254-1.320)
lag5	1.066(1.060-1.071)	0.994(0.990-0.998)	0.997(0.990-1.004)	1.428(1.394-1.464)	0.980(0.960-1.000)	1.282(1.246-1.319)
lag6	1.065(1.061-1.070)	0.989(0.986-0.993)	1.002(0.997-1.007)	1.521(1.483-1.561)	0.969(0.949-0.991)	1.285(1.246-1.324)
lag7	1.062(1.057-1.067)	0.985(0.981-0.989)	1.005(1.000-1.011)	1.616(1.573-1.660)	0.955(0.933-0.977)	1.291(1.251-1.333)
lag8	1.057(1.052-1.062)	0.981(0.977-0.985)	1.006(1.001-1.012)	1.709(1.661-1.758)	0.936(0.914-0.959)	1.300(1.257-1.344)
lag9	1.051(1.046-1.055)	0.977(0.973-0.981)	1.006(1.000-1.012)	1.795(1.742-1.850)	0.915(0.892-0.938)	1.308(1.262-1.355)
lag10	1.042(1.038-1.047)	0.973(0.970-0.977)	1.004(0.999-1.009)	1.871(1.813-1.932)	0.890(0.867-0.914)	1.313(1.264-1.364)
lag11	1.033(1.029-1.037)	0.970(0.967-0.973)	1.001(0.996-1.005)	1.933(1.870-1.998)	0.863(0.839-0.888)	1.314(1.263-1.367)
lag12	1.023(1.019-1.027)	0.966(0.963-0.970)	0.997(0.992-1.002)	1.978(1.911-2.047)	0.834(0.810-0.859)	1.310(1.257-1.365)
lag13	1.013(1.007-1.018)	0.963(0.958-0.968)	0.992(0.985-1.000)	2.002(1.932-2.075)	0.804(0.779-0.829)	1.300(1.246-1.357)
lag14	1.002(0.994-1.010)	0.960(0.954-0.967)	0.988(0.978-0.998)	2.006(1.932-2.084)	0.771(0.746-0.797)	1.284(1.226-1.344)
Putian	NO₂=31 (ug/m³)	SO₂=11 (ug/m³)	Tem=28 (℃)	NO₂=31 (ug/m³)	SO₂=11 (ug/m³)	Tem=28 (℃)
lag0	1.022(1.003-1.041)	0.976(0.956-0.996)	1.122(1.082-1.163)	1.022(1.003-1.041)	0.976(0.956-0.996)	1.122(1.082-1.163)
lag1	0.972(0.958-0.986)	1.035(1.019-1.051)	0.949(0.925-0.974)	0.993(0.973-1.014)	1.010(0.988-1.033)	1.065(1.033-1.097)
lag2	0.977(0.968-0.987)	1.006(0.995-1.017)	0.950(0.933-0.966)	0.970(0.947-0.994)	1.016(0.991-1.042)	1.011(0.978-1.045)
lag3	0.992(0.984-1.001)	0.974(0.965-0.982)	0.981(0.970-0.992)	0.963(0.939-0.988)	0.989(0.963-1.016)	0.991(0.960-1.024)
lag4	0.998(0.989-1.007)	0.969(0.960-0.978)	0.983(0.971-0.996)	0.961(0.934-0.988)	0.959(0.932-0.987)	0.975(0.942-1.008)
lag5	0.997(0.991-1.004)	0.980(0.974-0.987)	0.970(0.961-0.979)	0.958(0.929-0.988)	0.940(0.911-0.969)	0.946(0.911-0.981)
lag6	0.996(0.991-1.002)	0.993(0.988-0.999)	0.955(0.949-0.962)	0.955(0.925-0.986)	0.934(0.904-0.964)	0.903(0.869-0.940)
lag7	0.998(0.992-1.004)	1.001(0.995-1.007)	0.947(0.940-0.953)	0.953(0.922-0.985)	0.935(0.904-0.967)	0.855(0.821-0.891)
lag8	1.001(0.995-1.008)	1.004(0.998-1.010)	0.944(0.937-0.951)	0.954(0.922-0.987)	0.939(0.906-0.972)	0.808(0.773-0.843)
lag9	1.006(1.000-1.013)	1.002(0.996-1.008)	0.946(0.939-0.953)	0.960(0.926-0.995)	0.941(0.906-0.976)	0.764(0.730-0.800)
lag10	1.013(1.008-1.019)	0.997(0.991-1.002)	0.953(0.946-0.959)	0.972(0.936-1.010)	0.937(0.901-0.975)	0.728(0.693-0.765)
lag11	1.021(1.016-1.026)	0.988(0.983-0.993)	0.962(0.957-0.968)	0.993(0.954-1.033)	0.926(0.889-0.966)	0.701(0.666-0.738)
lag12	1.030(1.025-1.036)	0.977(0.972-0.983)	0.975(0.968-0.981)	1.023(0.982-1.065)	0.905(0.867-0.945)	0.683(0.647-0.721)
lag13	1.040(1.032-1.048)	0.965(0.958-0.973)	0.989(0.980-0.998)	1.064(1.020-1.109)	0.874(0.835-0.915)	0.676(0.639-0.715)
lag14	1.050(1.039-1.061)	0.953(0.943-0.963)	1.004(0.991-1.018)	1.117(1.069-1.167)	0.833(0.793-0.874)	0.679(0.639-0.721)
Quanzhou	NO₂=39 (ug/m³)	SO₂=16 (ug/m³)	Tem=27 (℃)	NO₂=39 (ug/m³)	SO₂=16 (ug/m³)	Tem=27 (℃)
lag0	1.058(1.037-1.079)	0.952(0.935-0.970)	1.072(1.033-1.113)	1.058(1.037-1.079)	0.952(0.935-0.970)	1.072(1.033-1.113)
lag1	1.016(1.000-1.032)	0.980(0.966-0.995)	1.009(0.982-1.037)	1.075(1.050-1.101)	0.934(0.914-0.954)	1.082(1.047-1.118)
lag2	1.017(1.006-1.028)	0.994(0.984-1.004)	1.019(1.000-1.037)	1.094(1.064-1.125)	0.928(0.905-0.951)	1.102(1.064-1.142)
lag3	1.025(1.015-1.036)	0.996(0.988-1.005)	1.036(1.023-1.049)	1.122(1.089-1.155)	0.925(0.901-0.949)	1.142(1.102-1.182)
lag4	1.025(1.015-1.035)	0.994(0.985-1.002)	1.034(1.020-1.048)	1.150(1.113-1.188)	0.919(0.893-0.945)	1.181(1.138-1.225)
lag5	1.021(1.013-1.029)	0.988(0.981-0.994)	1.023(1.012-1.033)	1.174(1.133-1.216)	0.908(0.880-0.936)	1.207(1.160-1.256)
lag6	1.017(1.011-1.024)	0.982(0.977-0.988)	1.010(1.003-1.017)	1.194(1.150-1.240)	0.891(0.862-0.921)	1.220(1.169-1.272)
lag7	1.017(1.010-1.024)	0.978(0.972-0.984)	1.003(0.996-1.011)	1.215(1.168-1.263)	0.872(0.842-0.903)	1.224(1.171-1.278)
lag8	1.020(1.012-1.027)	0.975(0.969-0.981)	1.000(0.992-1.009)	1.239(1.189-1.291)	0.850(0.820-0.882)	1.224(1.169-1.281)
lag9	1.025(1.018-1.032)	0.974(0.968-0.980)	1.001(0.993-1.009)	1.270(1.215-1.326)	0.828(0.796-0.861)	1.225(1.167-1.286)
lag10	1.032(1.026-1.038)	0.973(0.968-0.979)	1.005(0.998-1.012)	1.310(1.251-1.372)	0.806(0.773-0.840)	1.232(1.170-1.296)
lag11	1.041(1.036-1.047)	0.974(0.969-0.979)	1.012(1.006-1.018)	1.364(1.300-1.432)	0.785(0.751-0.820)	1.246(1.181-1.315)
lag12	1.052(1.045-1.058)	0.975(0.969-0.980)	1.021(1.013-1.028)	1.435(1.365-1.508)	0.765(0.731-0.801)	1.272(1.202-1.345)
lag13	1.063(1.054-1.072)	0.976(0.969-0.984)	1.031(1.020-1.041)	1.525(1.448-1.606)	0.747(0.712-0.784)	1.311(1.236-1.390)
lag14	1.075(1.063-1.087)	0.978(0.967-0.988)	1.041(1.026-1.057)	1.639(1.552-1.731)	0.730(0.693-0.769)	1.365(1.281-1.454)
Sanming	NO₂=40 (ug/m³)	SO₂=22 (ug/m³)	Tem=28.6 (℃)	NO₂=40 (ug/m³)	SO₂=22 (ug/m³)	Tem=28.6 (℃)
lag0	0.955(0.932-0.979)	1.072(1.048-1.097)	0.942(0.911-0.975)	0.955(0.932-0.979)	1.072(1.048-1.097)	0.942(0.911-0.975)
lag1	0.955(0.938-0.972)	1.023(1.005-1.041)	0.962(0.939-0.987)	0.912(0.890-0.935)	1.096(1.069-1.124)	0.907(0.880-0.934)
lag2	0.997(0.985-1.010)	1.023(1.011-1.035)	0.952(0.936-0.968)	0.910(0.885-0.936)	1.121(1.089-1.155)	0.863(0.836-0.892)
lag3	1.030(1.020-1.040)	1.029(1.019-1.040)	0.942(0.931-0.953)	0.937(0.910-0.965)	1.155(1.119-1.191)	0.813(0.787-0.840)
lag4	1.034(1.024-1.045)	1.025(1.014-1.035)	0.942(0.930-0.954)	0.969(0.939-1.000)	1.183(1.144-1.224)	0.766(0.740-0.793)
lag5	1.023(1.015-1.031)	1.014(1.006-1.022)	0.949(0.940-0.958)	0.992(0.958-1.026)	1.200(1.156-1.245)	0.727(0.700-0.755)
lag6	1.010(1.004-1.016)	1.005(0.998-1.011)	0.956(0.950-0.963)	1.001(0.966-1.039)	1.205(1.159-1.254)	0.695(0.668-0.723)
lag7	1.002(0.995-1.009)	0.999(0.992-1.006)	0.962(0.955-0.969)	1.003(0.966-1.043)	1.204(1.155-1.256)	0.668(0.642-0.696)
lag8	1.000(0.992-1.007)	0.997(0.990-1.005)	0.965(0.957-0.973)	1.003(0.963-1.044)	1.201(1.149-1.255)	0.645(0.618-0.673)
lag9	1.002(0.995-1.009)	0.999(0.991-1.006)	0.967(0.959-0.975)	1.005(0.963-1.049)	1.199(1.144-1.257)	0.624(0.596-0.653)
lag10	1.008(1.001-1.014)	1.003(0.996-1.009)	0.967(0.961-0.974)	1.012(0.967-1.059)	1.202(1.144-1.264)	0.603(0.575-0.633)
lag11	1.016(1.011-1.022)	1.009(1.003-1.015)	0.966(0.961-0.972)	1.029(0.981-1.079)	1.213(1.151-1.279)	0.583(0.554-0.613)
lag12	1.028(1.022-1.034)	1.017(1.010-1.024)	0.965(0.958-0.971)	1.058(1.006-1.112)	1.233(1.167-1.303)	0.562(0.534-0.592)
lag13	1.041(1.032-1.050)	1.026(1.016-1.035)	0.962(0.953-0.972)	1.101(1.045-1.160)	1.265(1.194-1.339)	0.541(0.512-0.571)
lag14	1.055(1.043-1.067)	1.035(1.022-1.048)	0.960(0.946-0.973)	1.161(1.098-1.228)	1.309(1.232-1.392)	0.519(0.490-0.550)
Xiamen	NO₂=48 (ug/m³)	SO₂=15 (ug/m³)	Tem=30.2 (℃)	NO₂=48 (ug/m³)	SO₂=15 (ug/m³)	Tem=30.2 (℃)
lag0	1.050(1.039-1.061)	0.971(0.960-0.982)	1.038(1.021-1.054)	1.050(1.039-1.061)	0.971(0.960-0.982)	1.038(1.021-1.054)
lag1	1.045(1.036-1.053)	0.994(0.986-1.003)	0.975(0.964-0.986)	1.097(1.084-1.110)	0.965(0.953-0.978)	1.012(0.998-1.026)
lag2	1.040(1.035-1.046)	1.003(0.997-1.009)	0.971(0.964-0.979)	1.141(1.125-1.157)	0.968(0.954-0.983)	0.983(0.968-0.999)
lag3	1.034(1.029-1.039)	1.006(1.001-1.011)	0.982(0.977-0.988)	1.180(1.162-1.198)	0.974(0.959-0.990)	0.966(0.951-0.981)
lag4	1.026(1.021-1.031)	1.008(1.003-1.014)	0.988(0.982-0.993)	1.210(1.190-1.231)	0.982(0.965-0.999)	0.954(0.938-0.970)
lag5	1.018(1.014-1.022)	1.009(1.005-1.013)	0.989(0.985-0.993)	1.232(1.210-1.255)	0.991(0.973-1.010)	0.943(0.926-0.961)
lag6	1.012(1.009-1.015)	1.010(1.006-1.013)	0.989(0.986-0.992)	1.247(1.223-1.272)	1.001(0.981-1.021)	0.933(0.915-0.952)
lag7	1.009(1.005-1.012)	1.009(1.005-1.012)	0.989(0.986-0.992)	1.258(1.233-1.284)	1.009(0.988-1.031)	0.923(0.904-0.942)
lag8	1.008(1.004-1.011)	1.007(1.003-1.011)	0.989(0.985-0.993)	1.268(1.241-1.295)	1.016(0.994-1.039)	0.913(0.893-0.932)
lag9	1.009(1.005-1.012)	1.004(1.000-1.008)	0.989(0.985-0.992)	1.279(1.250-1.308)	1.020(0.996-1.045)	0.902(0.882-0.923)
lag10	1.011(1.008-1.015)	1.001(0.997-1.004)	0.989(0.985-0.992)	1.293(1.263-1.324)	1.021(0.995-1.047)	0.892(0.871-0.914)
lag11	1.015(1.013-1.018)	0.997(0.994-1.000)	0.988(0.986-0.991)	1.313(1.281-1.347)	1.017(0.990-1.045)	0.882(0.860-0.904)
lag12	1.021(1.017-1.024)	0.992(0.989-0.996)	0.988(0.985-0.991)	1.340(1.306-1.376)	1.009(0.982-1.038)	0.871(0.849-0.895)
lag13	1.026(1.022-1.031)	0.988(0.983-0.992)	0.988(0.984-0.993)	1.376(1.339-1.414)	0.997(0.968-1.026)	0.861(0.838-0.885)
lag14	1.033(1.026-1.039)	0.983(0.977-0.989)	0.988(0.982-0.994)	1.421(1.380-1.463)	0.980(0.949-1.011)	0.851(0.826-0.876)
Zhangzhou	NO₂=47 (ug/m³)	SO₂=20 (ug/m³)	Tem=29.6 (℃)	NO₂=47 (ug/m³)	SO₂=20 (ug/m³)	Tem=29.6 (℃)
lag0	0.969(0.951-0.987)	1.006(0.984-1.028)	1.071(1.045-1.097)	0.969(0.951-0.987)	1.006(0.984-1.028)	1.071(1.045-1.097)
lag1	1.004(0.990-1.019)	0.999(0.982-1.016)	1.036(1.018-1.054)	0.973(0.953-0.993)	1.004(0.980-1.029)	1.109(1.086-1.133)
lag2	1.012(1.002-1.022)	1.000(0.988-1.011)	1.021(1.009-1.033)	0.984(0.962-1.008)	1.004(0.976-1.033)	1.133(1.107-1.159)
lag3	1.012(1.004-1.021)	1.003(0.994-1.013)	1.016(1.008-1.025)	0.997(0.973-1.021)	1.007(0.978-1.037)	1.151(1.125-1.178)
lag4	1.015(1.006-1.024)	1.007(0.997-1.017)	1.015(1.006-1.024)	1.012(0.986-1.038)	1.014(0.983-1.047)	1.168(1.141-1.197)
lag5	1.019(1.013-1.026)	1.009(1.002-1.017)	1.015(1.008-1.021)	1.031(1.002-1.061)	1.024(0.989-1.059)	1.185(1.155-1.217)
lag6	1.024(1.019-1.029)	1.011(1.005-1.017)	1.015(1.010-1.020)	1.056(1.025-1.088)	1.035(0.998-1.073)	1.203(1.171-1.237)
lag7	1.028(1.022-1.034)	1.011(1.005-1.018)	1.015(1.010-1.020)	1.085(1.052-1.120)	1.047(1.008-1.086)	1.222(1.188-1.257)
lag8	1.032(1.026-1.038)	1.011(1.003-1.018)	1.015(1.009-1.021)	1.120(1.084-1.157)	1.058(1.017-1.100)	1.240(1.204-1.277)
lag9	1.035(1.029-1.041)	1.009(1.002-1.016)	1.014(1.009-1.020)	1.159(1.119-1.200)	1.067(1.024-1.111)	1.258(1.219-1.297)
lag10	1.038(1.033-1.044)	1.006(1.000-1.012)	1.014(1.009-1.018)	1.203(1.159-1.249)	1.073(1.028-1.121)	1.275(1.234-1.317)
lag11	1.041(1.036-1.046)	1.003(0.997-1.008)	1.013(1.009-1.017)	1.253(1.205-1.302)	1.076(1.029-1.126)	1.291(1.248-1.336)
lag12	1.044(1.038-1.049)	0.999(0.993-1.005)	1.012(1.007-1.016)	1.307(1.256-1.361)	1.075(1.026-1.126)	1.307(1.261-1.354)
lag13	1.046(1.039-1.054)	0.995(0.986-1.003)	1.011(1.004-1.018)	1.368(1.312-1.426)	1.069(1.020-1.122)	1.320(1.272-1.371)
lag14	1.049(1.038-1.059)	0.991(0.979-1.002)	1.010(1.000-1.019)	1.434(1.372-1.500)	1.059(1.007-1.114)	1.333(1.280-1.388)
Notations: RR, relative risk; ILI, influenza-like illness; SO₂, Sulfur dioxide; NO₂, Nitrogen dioxide; Tem, temperature; Bold blue numbers represent the maximum RR value; P95 value; The P95 value is the 95th Percentile of environmental values during the study period, which can represent can represent extremely high exposure environmental conditions.

## Sheet: Table S6
Table S6. The MaxRR and 95%CI of single lag impact between NO₂, SO₂, Temperature at specific value and ILI for 9 cities in Fujian Province from 2015-2023.
Fuzhou	NO₂=84 (ug/m³)	SO₂=19 (ug/m³)	Tem=9.2 (℃)
lag0	1.150(1.032-1.281)	0.948(0.778-1.156)	1.301(1.244-1.360)
lag1	1.133(1.043-1.231)	0.997(0.854-1.164)	1.085(1.050-1.120)
lag2	1.122(1.058-1.190)	0.881(0.784-0.990)	1.044(1.021-1.067)
lag3	1.114(1.055-1.178)	0.832(0.746-0.929)	1.057(1.041-1.073)
lag4	1.107(1.048-1.170)	0.901(0.810-1.003)	1.069(1.051-1.087)
lag5	1.098(1.051-1.146)	1.041(0.957-1.133)	1.078(1.065-1.091)
lag6	1.084(1.044-1.127)	1.194(1.112-1.282)	1.082(1.072-1.091)
lag7	1.066(1.023-1.111)	1.303(1.212-1.401)	1.080(1.069-1.090)
lag8	1.044(1.000-1.090)	1.360(1.262-1.465)	1.072(1.061-1.084)
lag9	1.019(0.978-1.063)	1.364(1.268-1.467)	1.060(1.050-1.071)
lag10	0.992(0.955-1.030)	1.324(1.237-1.417)	1.045(1.036-1.055)
lag11	0.963(0.928-0.998)	1.252(1.174-1.336)	1.027(1.019-1.036)
lag12	0.933(0.895-0.972)	1.161(1.083-1.245)	1.008(0.998-1.017)
lag13	0.903(0.856-0.953)	1.063(0.976-1.158)	0.987(0.974-1.000)
lag14	0.873(0.814-0.938)	0.967(0.866-1.079)	0.966(0.949-0.984)
Longyan	NO₂=45.2 (ug/m³)	SO₂=59 (ug/m³)	Tem=0 (℃)
lag0	0.830(0.803-0.857)	1.091(0.883-1.348)	1.453(1.338-1.578)
lag1	0.879(0.859-0.900)	1.205(1.020-1.423)	1.044(0.986-1.106)
lag2	0.910(0.895-0.925)	2.344(2.087-2.632)	1.095(1.052-1.139)
lag3	0.929(0.917-0.942)	3.937(3.570-4.342)	1.225(1.193-1.257)
lag4	0.946(0.933-0.959)	4.464(4.056-4.913)	1.270(1.234-1.307)
lag5	0.960(0.950-0.970)	3.975(3.669-4.305)	1.254(1.228-1.281)
lag6	0.973(0.965-0.982)	3.240(2.989-3.512)	1.215(1.197-1.234)
lag7	0.987(0.978-0.997)	2.652(2.423-2.904)	1.174(1.155-1.193)
lag8	1.001(0.991-1.011)	2.193(1.995-2.410)	1.133(1.113-1.154)
lag9	1.015(1.005-1.026)	1.828(1.670-2.002)	1.093(1.074-1.113)
lag10	1.030(1.021-1.039)	1.535(1.413-1.667)	1.053(1.037-1.070)
lag11	1.045(1.037-1.053)	1.295(1.196-1.403)	1.015(1.000-1.029)
lag12	1.060(1.051-1.070)	1.098(1.003-1.203)	0.977(0.961-0.994)
lag13	1.076(1.062-1.089)	0.933(0.829-1.051)	0.941(0.918-0.964)
lag14	1.091(1.073-1.110)	0.795(0.680-0.928)	0.905(0.875-0.937)
Nanping	NO₂=51 (ug/m³)	SO₂=56 (ug/m³)	Tem= -1.6 (℃)
lag0	1.335(1.146-1.556)	1.969(1.726-2.246)	1.294(1.196-1.401)
lag1	0.995(0.891-1.111)	1.655(1.464-1.869)	0.947(0.895-1.001)
lag2	1.025(0.949-1.107)	1.733(1.588-1.891)	1.034(0.995-1.075)
lag3	1.104(1.044-1.167)	1.821(1.672-1.983)	1.186(1.156-1.216)
lag4	1.102(1.038-1.169)	1.766(1.623-1.921)	1.226(1.192-1.261)
lag5	1.054(1.006-1.104)	1.639(1.530-1.756)	1.195(1.170-1.220)
lag6	1.002(0.965-1.040)	1.511(1.416-1.613)	1.146(1.129-1.163)
lag7	0.964(0.927-1.003)	1.415(1.318-1.520)	1.110(1.093-1.128)
lag8	0.940(0.902-0.980)	1.345(1.249-1.449)	1.088(1.069-1.107)
lag9	0.927(0.890-0.965)	1.295(1.205-1.391)	1.076(1.058-1.095)
lag10	0.922(0.889-0.957)	1.260(1.179-1.346)	1.073(1.057-1.089)
lag11	0.924(0.892-0.957)	1.236(1.160-1.318)	1.076(1.062-1.090)
lag12	0.931(0.894-0.970)	1.221(1.135-1.313)	1.085(1.068-1.102)
lag13	0.942(0.893-0.994)	1.211(1.103-1.329)	1.097(1.072-1.122)
lag14	0.954(0.888-1.025)	1.203(1.066-1.359)	1.110(1.076-1.147)
Ningde	NO₂=37.2 (ug/m³)	SO₂=0 (ug/m³)	Tem=28.2 (℃)
lag0	1.069(1.054-1.084)	1.282(1.214-1.354)	1.190(1.163-1.217)
lag1	1.056(1.044-1.068)	1.060(1.015-1.107)	1.108(1.090-1.126)
lag2	1.056(1.048-1.065)	1.079(1.048-1.111)	1.060(1.048-1.072)
lag3	1.061(1.053-1.068)	1.126(1.098-1.155)	1.036(1.028-1.044)
lag4	1.064(1.057-1.072)	1.117(1.088-1.146)	1.028(1.019-1.037)
lag5	1.066(1.060-1.072)	1.076(1.056-1.097)	1.029(1.022-1.035)
lag6	1.066(1.061-1.070)	1.034(1.018-1.050)	1.031(1.026-1.036)
lag7	1.062(1.057-1.068)	1.004(0.987-1.021)	1.032(1.027-1.037)
lag8	1.057(1.052-1.063)	0.984(0.967-1.002)	1.032(1.026-1.037)
lag9	1.050(1.045-1.056)	0.973(0.957-0.990)	1.030(1.024-1.035)
lag10	1.042(1.037-1.046)	0.970(0.955-0.984)	1.027(1.022-1.031)
lag11	1.032(1.028-1.036)	0.972(0.959-0.984)	1.023(1.018-1.027)
lag12	1.022(1.017-1.026)	0.978(0.963-0.993)	1.018(1.013-1.023)
lag13	1.011(1.004-1.017)	0.987(0.966-1.008)	1.013(1.006-1.020)
lag14	0.999(0.991-1.008)	0.998(0.968-1.028)	1.008(0.999-1.017)
Putian	NO₂=58 (ug/m³)	SO₂=23 (ug/m³)	Tem= -0.4 (℃)
lag0	0.878(0.761-1.014)	0.997(0.870-1.143)	0.782(0.722-0.847)
lag1	1.341(1.202-1.495)	1.035(0.939-1.141)	0.817(0.773-0.864)
lag2	1.199(1.108-1.298)	1.079(1.007-1.156)	0.943(0.908-0.980)
lag3	0.991(0.918-1.069)	1.101(1.037-1.169)	1.063(1.036-1.090)
lag4	0.922(0.854-0.995)	1.097(1.032-1.166)	1.120(1.089-1.152)
lag5	0.922(0.867-0.981)	1.080(1.029-1.134)	1.134(1.111-1.158)
lag6	0.942(0.892-0.996)	1.065(1.022-1.109)	1.132(1.115-1.149)
lag7	0.955(0.901-1.012)	1.058(1.014-1.104)	1.133(1.115-1.151)
lag8	0.959(0.903-1.018)	1.058(1.013-1.106)	1.137(1.118-1.158)
lag9	0.955(0.901-1.012)	1.066(1.021-1.112)	1.145(1.126-1.165)
lag10	0.945(0.895-0.997)	1.079(1.038-1.122)	1.156(1.139-1.173)
lag11	0.930(0.884-0.978)	1.097(1.058-1.138)	1.168(1.153-1.183)
lag12	0.911(0.863-0.962)	1.119(1.076-1.165)	1.183(1.165-1.201)
lag13	0.891(0.833-0.953)	1.144(1.087-1.204)	1.198(1.172-1.225)
lag14	0.870(0.798-0.948)	1.170(1.094-1.253)	1.215(1.177-1.254)
Quanzhou	NO₂=83 (ug/m³)	SO₂=41 (ug/m³)	Tem=25.8 (℃)
lag0	0.957(0.856-1.070)	1.144(1.048-1.249)	1.108(1.072-1.145)
lag1	1.056(0.962-1.159)	0.989(0.919-1.064)	1.014(0.990-1.038)
lag2	1.004(0.940-1.072)	0.905(0.860-0.953)	1.021(1.005-1.037)
lag3	0.959(0.902-1.020)	0.882(0.840-0.926)	1.043(1.032-1.055)
lag4	0.976(0.917-1.038)	0.897(0.855-0.942)	1.044(1.031-1.056)
lag5	1.025(0.974-1.078)	0.934(0.900-0.968)	1.032(1.023-1.042)
lag6	1.078(1.031-1.127)	0.971(0.942-1.002)	1.020(1.013-1.026)
lag7	1.115(1.065-1.167)	0.997(0.964-1.031)	1.012(1.005-1.019)
lag8	1.135(1.083-1.190)	1.011(0.976-1.048)	1.009(1.002-1.017)
lag9	1.141(1.090-1.194)	1.015(0.981-1.049)	1.010(1.003-1.017)
lag10	1.134(1.088-1.181)	1.009(0.980-1.039)	1.014(1.007-1.020)
lag11	1.116(1.075-1.159)	0.996(0.970-1.023)	1.020(1.015-1.026)
lag12	1.092(1.049-1.137)	0.979(0.949-1.009)	1.029(1.022-1.036)
lag13	1.063(1.012-1.118)	0.958(0.918-0.999)	1.039(1.029-1.049)
lag14	1.033(0.968-1.103)	0.936(0.883-0.992)	1.050(1.036-1.063)
Sanming	NO₂=41 (ug/m³)	SO₂=2 (ug/m³)	Tem= -1.8 (℃)
lag0	0.946(0.922-0.971)	0.992(0.961-1.023)	1.251(1.160-1.349)
lag1	0.950(0.932-0.968)	1.104(1.079-1.130)	1.044(0.989-1.101)
lag2	0.994(0.981-1.006)	1.110(1.093-1.128)	1.116(1.076-1.158)
lag3	1.028(1.017-1.038)	1.090(1.076-1.105)	1.227(1.197-1.258)
lag4	1.033(1.022-1.044)	1.085(1.070-1.099)	1.262(1.228-1.297)
lag5	1.022(1.014-1.030)	1.085(1.074-1.096)	1.246(1.221-1.271)
lag6	1.009(1.003-1.015)	1.082(1.074-1.091)	1.214(1.196-1.231)
lag7	1.002(0.995-1.009)	1.073(1.064-1.082)	1.185(1.167-1.204)
lag8	1.000(0.992-1.007)	1.057(1.047-1.067)	1.162(1.142-1.182)
lag9	1.002(0.995-1.009)	1.036(1.027-1.046)	1.142(1.123-1.161)
lag10	1.008(1.002-1.014)	1.012(1.004-1.020)	1.125(1.109-1.142)
lag11	1.017(1.011-1.023)	0.984(0.977-0.992)	1.111(1.097-1.126)
lag12	1.029(1.022-1.035)	0.955(0.947-0.963)	1.099(1.082-1.116)
lag13	1.042(1.033-1.051)	0.925(0.914-0.936)	1.088(1.064-1.113)
lag14	1.056(1.043-1.069)	0.895(0.881-0.910)	1.077(1.044-1.113)
Xiamen	NO₂=48.4 (ug/m³)	SO₂=35 (ug/m³)	Tem=22.2 (℃)
lag0	1.050(1.039-1.061)	1.051(0.995-1.110)	0.859(0.820-0.899)
lag1	1.045(1.036-1.054)	1.125(1.078-1.174)	1.001(0.969-1.034)
lag2	1.040(1.035-1.046)	1.123(1.088-1.158)	1.044(1.021-1.067)
lag3	1.034(1.029-1.039)	1.098(1.066-1.131)	1.043(1.027-1.059)
lag4	1.026(1.021-1.031)	1.078(1.047-1.110)	1.039(1.021-1.057)
lag5	1.018(1.014-1.022)	1.062(1.037-1.087)	1.034(1.022-1.047)
lag6	1.012(1.009-1.015)	1.045(1.023-1.067)	1.032(1.023-1.041)
lag7	1.009(1.005-1.012)	1.027(1.004-1.050)	1.033(1.023-1.043)
lag8	1.008(1.004-1.011)	1.008(0.985-1.032)	1.037(1.026-1.048)
lag9	1.009(1.005-1.012)	0.988(0.966-1.010)	1.044(1.033-1.055)
lag10	1.011(1.008-1.015)	0.967(0.948-0.987)	1.053(1.043-1.062)
lag11	1.016(1.013-1.019)	0.946(0.928-0.964)	1.064(1.055-1.072)
lag12	1.021(1.017-1.024)	0.925(0.906-0.945)	1.076(1.066-1.086)
lag13	1.027(1.022-1.031)	0.904(0.880-0.928)	1.089(1.075-1.104)
lag14	1.033(1.027-1.040)	0.883(0.853-0.914)	1.103(1.083-1.125)
Zhangzhou	NO₂=58.6 (ug/m³)	SO₂=8.8 (ug/m³)	Tem=1.8 (℃)
lag0	0.934(0.909-0.960)	1.364(1.220-1.524)	0.878(0.821-0.939)
lag1	0.990(0.969-1.010)	1.122(1.031-1.222)	0.978(0.933-1.024)
lag2	0.992(0.978-1.006)	1.157(1.088-1.229)	1.072(1.038-1.107)
lag3	0.985(0.973-0.996)	1.227(1.164-1.294)	1.138(1.114-1.163)
lag4	0.987(0.975-0.999)	1.231(1.167-1.299)	1.173(1.145-1.201)
lag5	0.996(0.986-1.005)	1.195(1.146-1.246)	1.184(1.164-1.204)
lag6	1.006(0.998-1.013)	1.147(1.106-1.189)	1.183(1.169-1.198)
lag7	1.015(1.006-1.023)	1.104(1.062-1.148)	1.178(1.162-1.194)
lag8	1.023(1.014-1.032)	1.067(1.024-1.110)	1.170(1.153-1.187)
lag9	1.030(1.021-1.038)	1.033(0.994-1.074)	1.159(1.142-1.175)
lag10	1.036(1.028-1.044)	1.003(0.968-1.040)	1.145(1.131-1.160)
lag11	1.042(1.035-1.049)	0.976(0.944-1.010)	1.131(1.118-1.143)
lag12	1.047(1.039-1.055)	0.951(0.916-0.988)	1.114(1.100-1.129)
lag13	1.052(1.041-1.063)	0.928(0.883-0.975)	1.098(1.077-1.119)
lag14	1.057(1.042-1.072)	0.905(0.847-0.968)	1.081(1.052-1.110)
Notations: RR, relative risk; ILI, influenza-like illness; SO₂, Sulfur dioxide; NO₂, Nitrogen dioxide; Tem, temperature; Bold blue numbers represent the maximum RR value.

## Sheet: Table S7
Table S7. RR and 95%CI of the overall effects of different values of environmental variables on ILI in Fujian, China, 2015–2023.
NO₂ (ug/m³)	RR	SO₂ (ug/m³)	RR	Tem (℃)	RR
2.6	0.576(0.737-0.451)	1.6	0.848(1.125-0.638)	-0.1	3.165(4.681-2.140)
2.7	0.579(0.738-0.454)	1.7	0.851(1.120-0.646)	0	3.146(4.643-2.132)
2.8	0.581(0.739-0.456)	1.8	0.853(1.114-0.654)	0.1	3.128(4.606-2.124)
2.9	0.583(0.740-0.459)	1.9	0.856(1.108-0.662)	0.2	3.109(4.570-2.115)
3	0.585(0.741-0.461)	2	0.859(1.103-0.670)	0.3	3.091(4.533-2.107)
3.1	0.587(0.742-0.464)	2.1	0.862(1.098-0.677)	0.4	3.072(4.497-2.099)
3.2	0.589(0.743-0.467)	2.2	0.865(1.093-0.685)	0.5	3.054(4.461-2.091)
3.3	0.591(0.744-0.469)	2.3	0.868(1.088-0.693)	0.6	3.036(4.426-2.083)
3.4	0.593(0.745-0.472)	2.4	0.871(1.083-0.701)	0.7	3.018(4.390-2.075)
3.5	0.595(0.746-0.474)	2.5	0.874(1.079-0.709)	0.8	3.000(4.356-2.067)
3.6	0.597(0.748-0.477)	2.6	0.877(1.074-0.716)	0.9	2.982(4.321-2.058)
3.7	0.599(0.749-0.480)	2.7	0.880(1.070-0.724)	1	2.965(4.287-2.050)
3.8	0.601(0.750-0.483)	2.8	0.883(1.066-0.732)	1.1	2.947(4.253-2.042)
3.9	0.604(0.751-0.485)	2.9	0.886(1.062-0.740)	1.2	2.930(4.219-2.034)
4	0.606(0.752-0.488)	3	0.889(1.058-0.747)	1.3	2.912(4.186-2.026)
4.1	0.608(0.753-0.491)	3.1	0.892(1.055-0.755)	1.4	2.895(4.153-2.018)
4.2	0.610(0.754-0.493)	3.2	0.895(1.051-0.762)	1.5	2.878(4.120-2.010)
4.3	0.612(0.755-0.496)	3.3	0.898(1.048-0.770)	1.6	2.861(4.087-2.002)
4.4	0.614(0.757-0.499)	3.4	0.901(1.045-0.777)	1.7	2.844(4.055-1.994)
4.5	0.617(0.758-0.502)	3.5	0.904(1.042-0.784)	1.8	2.827(4.023-1.986)
4.6	0.619(0.759-0.505)	3.6	0.907(1.040-0.791)	1.9	2.810(3.991-1.978)
4.7	0.621(0.760-0.507)	3.7	0.910(1.037-0.798)	2	2.794(3.960-1.971)
4.8	0.623(0.761-0.510)	3.8	0.913(1.035-0.805)	2.1	2.777(3.929-1.963)
4.9	0.625(0.762-0.513)	3.9	0.916(1.033-0.812)	2.2	2.760(3.898-1.955)
5	0.628(0.763-0.516)	4	0.919(1.031-0.819)	2.3	2.744(3.868-1.947)
5.1	0.630(0.764-0.519)	4.1	0.922(1.029-0.826)	2.4	2.728(3.837-1.939)
5.2	0.632(0.766-0.522)	4.2	0.925(1.027-0.832)	2.5	2.712(3.807-1.931)
5.3	0.634(0.767-0.525)	4.3	0.927(1.026-0.839)	2.6	2.696(3.778-1.924)
5.4	0.636(0.768-0.527)	4.4	0.930(1.024-0.845)	2.7	2.680(3.748-1.916)
5.5	0.639(0.769-0.530)	4.5	0.933(1.023-0.851)	2.8	2.664(3.719-1.908)
5.6	0.641(0.770-0.533)	4.6	0.936(1.022-0.857)	2.9	2.648(3.690-1.900)
5.7	0.643(0.771-0.536)	4.7	0.939(1.021-0.863)	3	2.632(3.661-1.892)
5.8	0.645(0.773-0.539)	4.8	0.942(1.020-0.869)	3.1	2.617(3.633-1.885)
5.9	0.648(0.774-0.542)	4.9	0.945(1.020-0.875)	3.2	2.601(3.605-1.877)
6	0.650(0.775-0.545)	5	0.947(1.019-0.881)	3.3	2.586(3.577-1.869)
6.1	0.652(0.776-0.548)	5.1	0.950(1.019-0.886)	3.4	2.571(3.549-1.862)
6.2	0.655(0.777-0.551)	5.2	0.953(1.018-0.892)	3.5	2.555(3.522-1.854)
6.3	0.657(0.779-0.554)	5.3	0.956(1.018-0.897)	3.6	2.540(3.495-1.846)
6.4	0.659(0.780-0.557)	5.4	0.958(1.017-0.903)	3.7	2.525(3.468-1.839)
6.5	0.662(0.781-0.560)	5.5	0.961(1.017-0.909)	3.8	2.510(3.441-1.831)
6.6	0.664(0.782-0.564)	5.6	0.964(1.017-0.914)	3.9	2.495(3.415-1.823)
6.7	0.666(0.783-0.567)	5.7	0.967(1.016-0.920)	4	2.481(3.389-1.816)
6.8	0.669(0.785-0.570)	5.8	0.969(1.016-0.925)	4.1	2.466(3.363-1.808)
6.9	0.671(0.786-0.573)	5.9	0.972(1.015-0.931)	4.2	2.451(3.337-1.801)
7	0.673(0.787-0.576)	6	0.975(1.014-0.936)	4.3	2.437(3.312-1.793)
7.1	0.676(0.788-0.579)	6.1	0.977(1.013-0.942)	4.4	2.423(3.287-1.786)
7.2	0.678(0.789-0.582)	6.2	0.980(1.013-0.948)	4.5	2.408(3.262-1.778)
7.3	0.680(0.791-0.585)	6.3	0.982(1.011-0.954)	4.6	2.394(3.237-1.771)
7.4	0.683(0.792-0.589)	6.4	0.985(1.010-0.960)	4.7	2.380(3.213-1.763)
7.5	0.685(0.793-0.592)	6.5	0.988(1.009-0.967)	4.8	2.366(3.188-1.756)
7.6	0.688(0.794-0.595)	6.6	0.990(1.007-0.973)	4.9	2.352(3.164-1.748)
7.7	0.690(0.796-0.598)	6.7	0.993(1.006-0.979)	5	2.338(3.140-1.741)
7.8	0.692(0.797-0.601)	6.8	0.995(1.004-0.986)	5.1	2.324(3.117-1.734)
7.9	0.695(0.798-0.605)	6.9	0.998(1.002-0.993)	5.2	2.311(3.093-1.726)
8	0.697(0.800-0.608)	7	1.000(1.000-1.000)	5.3	2.297(3.070-1.719)
8.1	0.700(0.801-0.611)	7.1	1.002(1.007-0.998)	5.4	2.284(3.047-1.712)
8.2	0.702(0.802-0.614)	7.2	1.005(1.014-0.995)	5.5	2.270(3.024-1.704)
8.3	0.705(0.803-0.618)	7.3	1.007(1.022-0.993)	5.6	2.257(3.002-1.697)
8.4	0.707(0.805-0.621)	7.4	1.010(1.029-0.990)	5.7	2.244(2.980-1.690)
8.5	0.709(0.806-0.624)	7.5	1.012(1.037-0.988)	5.8	2.231(2.957-1.682)
8.6	0.712(0.807-0.628)	7.6	1.015(1.045-0.985)	5.9	2.218(2.936-1.675)
8.7	0.714(0.809-0.631)	7.7	1.017(1.053-0.982)	6	2.205(2.914-1.668)
8.8	0.717(0.810-0.634)	7.8	1.019(1.061-0.979)	6.1	2.192(2.892-1.661)
8.9	0.719(0.811-0.638)	7.9	1.022(1.069-0.976)	6.2	2.179(2.871-1.654)
9	0.722(0.813-0.641)	8	1.024(1.078-0.973)	6.3	2.166(2.850-1.646)
9.1	0.724(0.814-0.644)	8.1	1.026(1.086-0.970)	6.4	2.154(2.829-1.639)
9.2	0.727(0.815-0.648)	8.2	1.029(1.095-0.967)	6.5	2.141(2.808-1.632)
9.3	0.729(0.817-0.651)	8.3	1.031(1.104-0.963)	6.6	2.128(2.788-1.625)
9.4	0.732(0.818-0.655)	8.4	1.033(1.113-0.960)	6.7	2.116(2.767-1.618)
9.5	0.734(0.820-0.658)	8.5	1.036(1.122-0.957)	6.8	2.104(2.747-1.611)
9.6	0.737(0.821-0.662)	8.6	1.038(1.131-0.953)	6.9	2.091(2.727-1.604)
9.7	0.739(0.822-0.665)	8.7	1.041(1.140-0.950)	7	2.079(2.707-1.597)
9.8	0.742(0.824-0.668)	8.8	1.043(1.149-0.947)	7.1	2.067(2.688-1.590)
9.9	0.745(0.825-0.672)	8.9	1.045(1.158-0.943)	7.2	2.055(2.668-1.583)
10	0.747(0.827-0.675)	9	1.048(1.167-0.940)	7.3	2.043(2.649-1.576)
10.1	0.750(0.828-0.679)	9.1	1.050(1.177-0.937)	7.4	2.031(2.630-1.569)
10.2	0.752(0.829-0.682)	9.2	1.052(1.186-0.934)	7.5	2.020(2.611-1.562)
10.3	0.755(0.831-0.686)	9.3	1.055(1.196-0.930)	7.6	2.008(2.592-1.555)
10.4	0.757(0.832-0.689)	9.4	1.057(1.205-0.927)	7.7	1.996(2.574-1.549)
10.5	0.760(0.834-0.693)	9.5	1.059(1.215-0.924)	7.8	1.985(2.555-1.542)
10.6	0.763(0.835-0.696)	9.6	1.062(1.224-0.921)	7.9	1.973(2.537-1.535)
10.7	0.765(0.837-0.700)	9.7	1.064(1.234-0.918)	8	1.962(2.519-1.528)
10.8	0.768(0.838-0.703)	9.8	1.067(1.244-0.915)	8.1	1.951(2.501-1.522)
10.9	0.770(0.840-0.707)	9.9	1.069(1.253-0.912)	8.2	1.940(2.483-1.515)
11	0.773(0.841-0.710)	10	1.071(1.263-0.909)	8.3	1.928(2.466-1.508)
11.1	0.776(0.843-0.714)	10.1	1.074(1.273-0.906)	8.4	1.917(2.448-1.502)
11.2	0.778(0.844-0.718)	10.2	1.076(1.283-0.903)	8.5	1.906(2.431-1.495)
11.3	0.781(0.846-0.721)	10.3	1.079(1.293-0.900)	8.6	1.895(2.414-1.488)
11.4	0.784(0.847-0.725)	10.4	1.081(1.303-0.897)	8.7	1.885(2.397-1.482)
11.5	0.786(0.849-0.728)	10.5	1.083(1.313-0.894)	8.8	1.874(2.380-1.475)
11.6	0.789(0.850-0.732)	10.6	1.086(1.323-0.892)	8.9	1.863(2.363-1.469)
11.7	0.792(0.852-0.735)	10.7	1.088(1.333-0.889)	9	1.852(2.346-1.462)
11.8	0.794(0.854-0.739)	10.8	1.091(1.343-0.886)	9.1	1.842(2.330-1.456)
11.9	0.797(0.855-0.743)	10.9	1.093(1.353-0.883)	9.2	1.831(2.314-1.450)
12	0.800(0.857-0.746)	11	1.096(1.363-0.881)	9.3	1.821(2.297-1.443)
12.1	0.802(0.858-0.750)	11.1	1.098(1.374-0.878)	9.4	1.811(2.281-1.437)
12.2	0.805(0.860-0.754)	11.2	1.101(1.384-0.875)	9.5	1.800(2.266-1.431)
12.3	0.808(0.862-0.757)	11.3	1.103(1.394-0.873)	9.6	1.790(2.250-1.424)
12.4	0.810(0.863-0.761)	11.4	1.105(1.405-0.870)	9.7	1.780(2.234-1.418)
12.5	0.813(0.865-0.764)	11.5	1.108(1.415-0.867)	9.8	1.770(2.219-1.412)
12.6	0.816(0.867-0.768)	11.6	1.110(1.426-0.865)	9.9	1.760(2.203-1.406)
12.7	0.819(0.868-0.772)	11.7	1.113(1.437-0.862)	10	1.750(2.188-1.400)
12.8	0.821(0.870-0.775)	11.8	1.115(1.447-0.860)	10.1	1.740(2.173-1.393)
12.9	0.824(0.872-0.779)	11.9	1.118(1.458-0.857)	10.2	1.730(2.158-1.387)
13	0.827(0.873-0.783)	12	1.120(1.469-0.855)	10.3	1.720(2.143-1.381)
13.1	0.830(0.875-0.786)	12.1	1.123(1.480-0.852)	10.4	1.711(2.128-1.375)
13.2	0.832(0.877-0.790)	12.2	1.125(1.491-0.850)	10.5	1.701(2.114-1.369)
13.3	0.835(0.879-0.794)	12.3	1.128(1.502-0.847)	10.6	1.692(2.099-1.363)
13.4	0.838(0.880-0.797)	12.4	1.130(1.513-0.845)	10.7	1.682(2.085-1.358)
13.5	0.841(0.882-0.801)	12.5	1.133(1.524-0.842)	10.8	1.673(2.070-1.352)
13.6	0.843(0.884-0.805)	12.6	1.135(1.535-0.840)	10.9	1.664(2.056-1.346)
13.7	0.846(0.886-0.808)	12.7	1.138(1.546-0.838)	11	1.654(2.042-1.340)
13.8	0.849(0.888-0.812)	12.8	1.140(1.557-0.835)	11.1	1.645(2.028-1.334)
13.9	0.852(0.889-0.816)	12.9	1.143(1.569-0.833)	11.2	1.636(2.014-1.329)
14	0.855(0.891-0.819)	13	1.145(1.580-0.830)	11.3	1.627(2.000-1.323)
14.1	0.857(0.893-0.823)	13.1	1.148(1.591-0.828)	11.4	1.618(1.987-1.317)
14.2	0.860(0.895-0.827)	13.2	1.151(1.603-0.826)	11.5	1.609(1.973-1.312)
14.3	0.863(0.897-0.830)	13.3	1.153(1.614-0.824)	11.6	1.600(1.960-1.306)
14.4	0.866(0.899-0.834)	13.4	1.156(1.626-0.821)	11.7	1.591(1.946-1.301)
14.5	0.869(0.901-0.838)	13.5	1.158(1.638-0.819)	11.8	1.582(1.933-1.295)
14.6	0.872(0.903-0.842)	13.6	1.161(1.650-0.817)	11.9	1.574(1.920-1.290)
14.7	0.874(0.904-0.845)	13.7	1.163(1.661-0.814)	12	1.565(1.907-1.285)
14.8	0.877(0.906-0.849)	13.8	1.166(1.673-0.812)	12.1	1.556(1.894-1.279)
14.9	0.880(0.908-0.853)	13.9	1.168(1.685-0.810)	12.2	1.548(1.881-1.274)
15	0.883(0.910-0.856)	14	1.171(1.697-0.808)	12.3	1.539(1.868-1.269)
15.1	0.886(0.912-0.860)	14.1	1.174(1.710-0.806)	12.4	1.531(1.855-1.264)
15.2	0.889(0.914-0.864)	14.2	1.176(1.722-0.803)	12.5	1.523(1.843-1.258)
15.3	0.891(0.916-0.867)	14.3	1.179(1.734-0.801)	12.6	1.514(1.830-1.253)
15.4	0.894(0.918-0.871)	14.4	1.181(1.746-0.799)	12.7	1.506(1.817-1.248)
15.5	0.897(0.920-0.875)	14.5	1.184(1.759-0.797)	12.8	1.498(1.805-1.243)
15.6	0.900(0.922-0.878)	14.6	1.187(1.771-0.795)	12.9	1.490(1.793-1.238)
15.7	0.903(0.924-0.882)	14.7	1.189(1.784-0.793)	13	1.482(1.781-1.233)
15.8	0.906(0.927-0.886)	14.8	1.192(1.797-0.791)	13.1	1.474(1.768-1.228)
15.9	0.909(0.929-0.889)	14.9	1.194(1.809-0.788)	13.2	1.466(1.756-1.224)
16	0.912(0.931-0.893)	15	1.197(1.822-0.786)	13.3	1.458(1.744-1.219)
16.1	0.914(0.933-0.897)	15.1	1.200(1.835-0.784)	13.4	1.450(1.732-1.214)
16.2	0.917(0.935-0.900)	15.2	1.202(1.848-0.782)	13.5	1.443(1.721-1.209)
16.3	0.920(0.937-0.904)	15.3	1.205(1.861-0.780)	13.6	1.435(1.709-1.205)
16.4	0.923(0.939-0.907)	15.4	1.208(1.874-0.778)	13.7	1.427(1.697-1.200)
16.5	0.926(0.941-0.911)	15.5	1.210(1.888-0.776)	13.8	1.420(1.686-1.196)
16.6	0.929(0.944-0.915)	15.6	1.213(1.901-0.774)	13.9	1.412(1.674-1.191)
16.7	0.932(0.946-0.918)	15.7	1.216(1.914-0.772)	14	1.405(1.663-1.187)
16.8	0.935(0.948-0.922)	15.8	1.218(1.928-0.770)	14.1	1.397(1.651-1.182)
16.9	0.938(0.950-0.925)	15.9	1.221(1.942-0.768)	14.2	1.390(1.640-1.178)
17	0.941(0.953-0.929)	16	1.224(1.955-0.766)	14.3	1.382(1.629-1.173)
17.1	0.944(0.955-0.933)	16.1	1.226(1.969-0.764)	14.4	1.375(1.617-1.169)
17.2	0.947(0.957-0.936)	16.2	1.229(1.983-0.762)	14.5	1.368(1.606-1.165)
17.3	0.950(0.959-0.940)	16.3	1.232(1.997-0.760)	14.6	1.361(1.595-1.161)
17.4	0.952(0.962-0.943)	16.4	1.234(2.011-0.757)	14.7	1.354(1.584-1.157)
17.5	0.955(0.964-0.947)	16.5	1.237(2.025-0.755)	14.8	1.347(1.573-1.153)
17.6	0.958(0.966-0.951)	16.6	1.240(2.040-0.753)	14.9	1.340(1.562-1.148)
17.7	0.961(0.969-0.954)	16.7	1.242(2.054-0.751)	15	1.333(1.551-1.145)
17.8	0.964(0.971-0.958)	16.8	1.245(2.068-0.749)	15.1	1.326(1.541-1.141)
17.9	0.967(0.973-0.961)	16.9	1.248(2.083-0.747)	15.2	1.319(1.530-1.137)
18	0.970(0.976-0.965)	17	1.250(2.098-0.745)	15.3	1.312(1.519-1.133)
18.1	0.973(0.978-0.968)	17.1	1.253(2.113-0.743)	15.4	1.305(1.509-1.129)
18.2	0.976(0.980-0.972)	17.2	1.256(2.128-0.741)	15.5	1.298(1.498-1.125)
18.3	0.979(0.983-0.975)	17.3	1.259(2.143-0.739)	15.6	1.292(1.488-1.122)
18.4	0.982(0.985-0.979)	17.4	1.261(2.158-0.737)	15.7	1.285(1.477-1.118)
18.5	0.985(0.988-0.982)	17.5	1.264(2.173-0.735)	15.8	1.279(1.467-1.114)
18.6	0.988(0.990-0.986)	17.6	1.267(2.188-0.733)	15.9	1.272(1.457-1.111)
18.7	0.991(0.993-0.989)	17.7	1.270(2.204-0.731)	16	1.266(1.446-1.107)
18.8	0.994(0.995-0.993)	17.8	1.272(2.219-0.729)	16.1	1.259(1.436-1.104)
18.9	0.997(0.998-0.996)	17.9	1.275(2.235-0.727)	16.2	1.253(1.426-1.101)
19	1.000(1.000-1.000)	18	1.278(2.251-0.725)	16.3	1.247(1.416-1.097)
19.1	1.003(1.004-1.002)	18.1	1.281(2.267-0.724)	16.4	1.240(1.406-1.094)
19.2	1.006(1.007-1.005)	18.2	1.283(2.283-0.722)	16.5	1.234(1.396-1.091)
19.3	1.009(1.010-1.007)	18.3	1.286(2.299-0.720)	16.6	1.228(1.386-1.088)
19.4	1.012(1.014-1.010)	18.4	1.289(2.316-0.718)	16.7	1.222(1.376-1.085)
19.5	1.015(1.017-1.012)	18.5	1.292(2.332-0.716)	16.8	1.216(1.366-1.082)
19.6	1.018(1.021-1.015)	18.6	1.295(2.349-0.714)	16.9	1.210(1.357-1.079)
19.7	1.021(1.024-1.017)	18.7	1.297(2.366-0.712)	17	1.204(1.347-1.076)
19.8	1.024(1.028-1.020)	18.8	1.300(2.382-0.710)	17.1	1.198(1.337-1.073)
19.9	1.027(1.031-1.022)	18.9	1.303(2.399-0.708)	17.2	1.192(1.327-1.070)
20	1.030(1.035-1.025)	19	1.306(2.417-0.706)	17.3	1.186(1.318-1.067)
20.1	1.033(1.039-1.027)	19.1	1.309(2.434-0.704)	17.4	1.180(1.308-1.064)
20.2	1.036(1.042-1.030)	19.2	1.312(2.451-0.702)	17.5	1.174(1.299-1.062)
20.3	1.039(1.046-1.032)	19.3	1.314(2.469-0.700)	17.6	1.169(1.289-1.059)
20.4	1.042(1.049-1.035)	19.4	1.317(2.487-0.698)	17.7	1.163(1.280-1.056)
20.5	1.045(1.053-1.037)	19.5	1.320(2.505-0.696)	17.8	1.157(1.271-1.054)
20.6	1.048(1.056-1.040)	19.6	1.323(2.523-0.694)	17.9	1.152(1.261-1.052)
20.7	1.051(1.060-1.042)	19.7	1.326(2.541-0.692)	18	1.146(1.252-1.049)
20.8	1.054(1.063-1.045)	19.8	1.329(2.559-0.690)	18.1	1.141(1.243-1.047)
20.9	1.057(1.067-1.047)	19.9	1.331(2.578-0.688)	18.2	1.135(1.234-1.044)
21	1.060(1.070-1.050)	20	1.334(2.596-0.686)	18.3	1.130(1.224-1.042)
21.1	1.063(1.074-1.052)	20.1	1.337(2.615-0.684)	18.4	1.124(1.215-1.040)
21.2	1.066(1.078-1.055)	20.2	1.340(2.634-0.682)	18.5	1.119(1.206-1.038)
21.3	1.069(1.081-1.057)	20.3	1.343(2.653-0.680)	18.6	1.114(1.197-1.036)
21.4	1.072(1.085-1.059)	20.4	1.346(2.673-0.678)	18.7	1.108(1.188-1.034)
21.5	1.075(1.089-1.062)	20.5	1.349(2.692-0.676)	18.8	1.103(1.179-1.032)
21.6	1.078(1.092-1.064)	20.6	1.352(2.712-0.674)	18.9	1.098(1.170-1.030)
21.7	1.081(1.096-1.067)	20.7	1.355(2.732-0.672)	19	1.093(1.161-1.028)
21.8	1.084(1.100-1.069)	20.8	1.357(2.752-0.670)	19.1	1.088(1.153-1.026)
21.9	1.087(1.103-1.071)	20.9	1.360(2.772-0.668)	19.2	1.083(1.144-1.024)
22	1.090(1.107-1.074)	21	1.363(2.792-0.666)	19.3	1.078(1.135-1.023)
22.1	1.093(1.111-1.076)	21.1	1.366(2.813-0.664)	19.4	1.073(1.127-1.021)
22.2	1.096(1.114-1.078)	21.2	1.369(2.833-0.662)	19.5	1.068(1.118-1.019)
22.3	1.099(1.118-1.080)	21.3	1.372(2.854-0.660)	19.6	1.063(1.109-1.018)
22.4	1.102(1.122-1.083)	21.4	1.375(2.875-0.658)	19.7	1.058(1.101-1.016)
22.5	1.105(1.126-1.085)	21.5	1.378(2.897-0.656)	19.8	1.053(1.092-1.015)
22.6	1.108(1.130-1.087)	21.6	1.381(2.918-0.654)	19.9	1.048(1.084-1.013)
22.7	1.111(1.133-1.089)	21.7	1.384(2.940-0.651)	20	1.043(1.076-1.012)
22.8	1.114(1.137-1.091)	21.8	1.387(2.962-0.649)	20.1	1.039(1.068-1.011)
22.9	1.117(1.141-1.094)	21.9	1.390(2.984-0.647)	20.2	1.034(1.059-1.009)
23	1.120(1.145-1.096)	22	1.393(3.006-0.645)	20.3	1.029(1.051-1.008)
23.1	1.123(1.149-1.098)	22.1	1.396(3.029-0.643)	20.4	1.025(1.043-1.007)
23.2	1.126(1.153-1.100)	22.2	1.399(3.051-0.641)	20.5	1.020(1.035-1.005)
23.3	1.129(1.156-1.102)	22.3	1.402(3.074-0.639)	20.6	1.016(1.027-1.004)
23.4	1.132(1.160-1.104)	22.4	1.405(3.097-0.637)	20.7	1.011(1.019-1.003)
23.5	1.135(1.164-1.106)	22.5	1.408(3.121-0.635)	20.8	1.007(1.011-1.002)
23.6	1.138(1.168-1.108)	22.6	1.411(3.144-0.633)	20.9	1.002(1.004-1.001)
23.7	1.141(1.172-1.110)	22.7	1.414(3.168-0.631)	21	0.998(0.999-0.996)
23.8	1.144(1.176-1.112)	22.8	1.417(3.192-0.629)	21.1	0.993(0.998-0.988)
23.9	1.147(1.180-1.114)	22.9	1.420(3.216-0.627)	21.2	0.989(0.997-0.981)
24	1.149(1.184-1.116)	23	1.423(3.241-0.625)	21.3	0.985(0.996-0.973)
24.1	1.152(1.188-1.118)	23.1	1.426(3.265-0.623)	21.4	0.980(0.995-0.966)
24.2	1.155(1.192-1.120)	23.2	1.429(3.290-0.621)	21.5	0.976(0.994-0.959)
24.3	1.158(1.196-1.122)	23.3	1.432(3.316-0.618)	21.6	0.972(0.993-0.951)
24.4	1.161(1.200-1.124)	23.4	1.435(3.341-0.616)	21.7	0.968(0.992-0.944)
24.5	1.164(1.204-1.125)	23.5	1.438(3.367-0.614)	21.8	0.964(0.991-0.937)
24.6	1.167(1.208-1.127)	23.6	1.441(3.393-0.612)	21.9	0.960(0.990-0.930)
24.7	1.170(1.212-1.129)	23.7	1.444(3.419-0.610)	22	0.955(0.989-0.923)
24.8	1.173(1.216-1.131)	23.8	1.447(3.445-0.608)	22.1	0.951(0.989-0.916)
24.9	1.175(1.220-1.133)	23.9	1.450(3.472-0.606)	22.2	0.947(0.988-0.909)
25	1.178(1.224-1.134)	24	1.453(3.499-0.604)	22.3	0.943(0.987-0.902)
25.1	1.181(1.228-1.136)	24.1	1.457(3.526-0.602)	22.4	0.939(0.986-0.895)
25.2	1.184(1.232-1.138)	24.2	1.460(3.554-0.600)	22.5	0.936(0.985-0.889)
25.3	1.187(1.236-1.139)	24.3	1.463(3.581-0.597)	22.6	0.932(0.984-0.882)
25.4	1.190(1.240-1.141)	24.4	1.466(3.610-0.595)	22.7	0.928(0.983-0.875)
25.5	1.193(1.244-1.143)	24.5	1.469(3.638-0.593)	22.8	0.924(0.983-0.869)
25.6	1.195(1.248-1.144)	24.6	1.472(3.666-0.591)	22.9	0.920(0.982-0.863)
25.7	1.198(1.252-1.146)	24.7	1.475(3.695-0.589)	23	0.916(0.981-0.856)
25.8	1.201(1.257-1.148)	24.8	1.478(3.725-0.587)	23.1	0.913(0.980-0.850)
25.9	1.204(1.261-1.149)	24.9	1.481(3.754-0.585)	23.2	0.909(0.979-0.844)
26	1.206(1.265-1.151)	25	1.485(3.784-0.582)	23.3	0.905(0.979-0.838)
26.1	1.209(1.269-1.152)	25.1	1.488(3.814-0.580)	23.4	0.902(0.978-0.831)
26.2	1.212(1.273-1.154)	25.2	1.491(3.844-0.578)	23.5	0.898(0.977-0.825)
26.3	1.215(1.277-1.156)	25.3	1.494(3.875-0.576)	23.6	0.894(0.976-0.819)
26.4	1.217(1.281-1.157)	25.4	1.497(3.906-0.574)	23.7	0.891(0.976-0.814)
26.5	1.220(1.285-1.159)	25.5	1.500(3.937-0.572)	23.8	0.887(0.975-0.808)
26.6	1.223(1.289-1.160)	25.6	1.504(3.969-0.570)	23.9	0.884(0.974-0.802)
26.7	1.225(1.293-1.161)	25.7	1.507(4.001-0.567)	24	0.880(0.973-0.796)
26.8	1.228(1.297-1.163)	25.8	1.510(4.033-0.565)	24.1	0.877(0.973-0.791)
26.9	1.231(1.301-1.164)	25.9	1.513(4.066-0.563)	24.2	0.874(0.972-0.785)
27	1.233(1.305-1.166)	26	1.516(4.099-0.561)	24.3	0.870(0.971-0.780)
27.1	1.236(1.309-1.167)	26.1	1.520(4.132-0.559)	24.4	0.867(0.971-0.774)
27.2	1.239(1.313-1.169)	26.2	1.523(4.166-0.557)	24.5	0.863(0.970-0.769)
27.3	1.241(1.317-1.170)	26.3	1.526(4.200-0.554)	24.6	0.860(0.969-0.763)
27.4	1.244(1.321-1.171)	26.4	1.529(4.234-0.552)	24.7	0.857(0.969-0.758)
27.5	1.247(1.325-1.173)	26.5	1.532(4.269-0.550)	24.8	0.854(0.968-0.753)
27.6	1.249(1.329-1.174)	26.6	1.536(4.304-0.548)	24.9	0.850(0.967-0.748)
27.7	1.252(1.333-1.175)	26.7	1.539(4.339-0.546)	25	0.847(0.967-0.743)
27.8	1.254(1.337-1.177)	26.8	1.542(4.375-0.544)	25.1	0.844(0.966-0.737)
27.9	1.257(1.341-1.178)	26.9	1.545(4.411-0.541)	25.2	0.841(0.965-0.732)
28	1.259(1.345-1.179)	27	1.549(4.447-0.539)	25.3	0.838(0.965-0.727)
28.1	1.262(1.349-1.180)	27.1	1.552(4.484-0.537)	25.4	0.835(0.964-0.723)
28.2	1.264(1.353-1.182)	27.2	1.555(4.522-0.535)	25.5	0.832(0.964-0.718)
28.3	1.267(1.356-1.183)	27.3	1.558(4.559-0.533)	25.6	0.828(0.963-0.713)
28.4	1.269(1.360-1.184)	27.4	1.562(4.597-0.531)	25.7	0.825(0.962-0.708)
28.5	1.272(1.364-1.185)	27.5	1.565(4.636-0.528)	25.8	0.822(0.962-0.703)
28.6	1.274(1.368-1.187)	27.6	1.568(4.675-0.526)	25.9	0.819(0.961-0.699)
28.7	1.276(1.372-1.188)	27.7	1.572(4.714-0.524)	26	0.817(0.961-0.694)
28.8	1.279(1.375-1.189)	27.8	1.575(4.754-0.522)	26.1	0.814(0.960-0.689)
28.9	1.281(1.379-1.190)	27.9	1.578(4.794-0.520)	26.2	0.811(0.960-0.685)
29	1.284(1.383-1.191)	28	1.582(4.834-0.517)	26.3	0.808(0.959-0.680)
29.1	1.286(1.387-1.192)	28.1	1.585(4.875-0.515)	26.4	0.805(0.959-0.676)
29.2	1.288(1.390-1.194)	28.2	1.588(4.917-0.513)	26.5	0.802(0.959-0.671)
29.3	1.291(1.394-1.195)	28.3	1.592(4.959-0.511)	26.6	0.799(0.958-0.667)
29.4	1.293(1.398-1.196)	28.4	1.595(5.001-0.509)	26.7	0.797(0.958-0.662)
29.5	1.295(1.401-1.197)	28.5	1.598(5.044-0.506)	26.8	0.794(0.958-0.658)
29.6	1.297(1.405-1.198)	28.6	1.602(5.087-0.504)	26.9	0.791(0.958-0.653)
29.7	1.300(1.408-1.199)	28.7	1.605(5.131-0.502)	27	0.788(0.957-0.649)
29.8	1.302(1.412-1.200)	28.8	1.608(5.175-0.500)	27.1	0.786(0.957-0.645)
29.9	1.304(1.415-1.201)	28.9	1.612(5.219-0.498)	27.2	0.783(0.957-0.640)
30	1.306(1.419-1.202)	29	1.615(5.264-0.496)	27.3	0.780(0.957-0.636)
30.1	1.308(1.422-1.203)	29.1	1.619(5.310-0.493)	27.4	0.778(0.957-0.632)
30.2	1.310(1.426-1.204)	29.2	1.622(5.356-0.491)	27.5	0.775(0.957-0.627)
30.3	1.313(1.429-1.205)	29.3	1.625(5.403-0.489)	27.6	0.772(0.957-0.623)
30.4	1.315(1.433-1.206)	29.4	1.629(5.450-0.487)	27.7	0.770(0.957-0.619)
30.5	1.317(1.436-1.207)	29.5	1.632(5.497-0.485)	27.8	0.767(0.958-0.615)
30.6	1.319(1.439-1.208)	29.6	1.636(5.545-0.482)	27.9	0.765(0.958-0.610)
30.7	1.321(1.443-1.209)	29.7	1.639(5.594-0.480)	28	0.762(0.958-0.606)
30.8	1.323(1.446-1.210)	29.8	1.642(5.643-0.478)	28.1	0.760(0.958-0.602)
30.9	1.325(1.449-1.211)	29.9	1.646(5.693-0.476)	28.2	0.757(0.959-0.598)
31	1.327(1.452-1.212)	30	1.649(5.743-0.474)	28.3	0.755(0.959-0.594)
31.1	1.329(1.455-1.213)	30.1	1.653(5.794-0.471)	28.4	0.752(0.960-0.589)
31.2	1.331(1.459-1.214)	30.2	1.656(5.845-0.469)	28.5	0.750(0.960-0.585)
31.3	1.333(1.462-1.215)	30.3	1.660(5.897-0.467)	28.6	0.747(0.961-0.581)
31.4	1.335(1.465-1.216)	30.4	1.663(5.949-0.465)	28.7	0.745(0.961-0.577)
31.5	1.337(1.468-1.217)	30.5	1.667(6.002-0.463)	28.8	0.742(0.962-0.573)
31.6	1.338(1.471-1.218)	30.6	1.670(6.056-0.461)	28.9	0.740(0.963-0.569)
31.7	1.340(1.474-1.219)	30.7	1.674(6.110-0.458)	29	0.738(0.964-0.565)
31.8	1.342(1.477-1.220)	30.8	1.677(6.165-0.456)	29.1	0.735(0.964-0.561)
31.9	1.344(1.480-1.220)	30.9	1.681(6.220-0.454)	29.2	0.733(0.965-0.556)
32	1.346(1.483-1.221)	31	1.684(6.276-0.452)	29.3	0.731(0.966-0.552)
32.1	1.348(1.486-1.222)	31.1	1.688(6.332-0.450)	29.4	0.728(0.967-0.548)
32.2	1.349(1.489-1.223)	31.2	1.691(6.389-0.448)	29.5	0.726(0.968-0.544)
32.3	1.351(1.492-1.224)	31.3	1.695(6.447-0.445)	29.6	0.724(0.969-0.540)
32.4	1.353(1.495-1.224)	31.4	1.698(6.506-0.443)	29.7	0.721(0.970-0.536)
32.5	1.354(1.497-1.225)	31.5	1.702(6.565-0.441)	29.8	0.719(0.972-0.532)
32.6	1.356(1.500-1.226)	31.6	1.705(6.624-0.439)	29.9	0.717(0.973-0.528)
32.7	1.358(1.503-1.227)	31.7	1.709(6.685-0.437)	30	0.714(0.974-0.524)
32.8	1.359(1.506-1.227)	31.8	1.712(6.746-0.435)	30.1	0.712(0.975-0.520)
32.9	1.361(1.508-1.228)	31.9	1.716(6.807-0.433)	30.2	0.710(0.977-0.516)
33	1.363(1.511-1.229)	32	1.720(6.870-0.430)	30.3	0.708(0.978-0.512)
33.1	1.364(1.514-1.230)	32.1	1.723(6.933-0.428)	30.4	0.706(0.980-0.508)
33.2	1.366(1.516-1.230)	32.2	1.727(6.996-0.426)	30.5	0.703(0.981-0.504)
33.3	1.367(1.519-1.231)	32.3	1.730(7.061-0.424)	30.6	0.701(0.983-0.500)
33.4	1.369(1.522-1.232)	32.4	1.734(7.126-0.422)	30.7	0.699(0.984-0.496)
33.5	1.370(1.524-1.232)	32.5	1.738(7.192-0.420)	30.8	0.697(0.986-0.493)
33.6	1.372(1.527-1.233)	32.6	1.741(7.258-0.418)	30.9	0.695(0.987-0.489)
33.7	1.373(1.529-1.234)	32.7	1.745(7.326-0.416)	31	0.693(0.989-0.485)
33.8	1.375(1.531-1.234)	32.8	1.749(7.394-0.413)	31.1	0.690(0.991-0.481)
33.9	1.376(1.534-1.235)	32.9	1.752(7.463-0.411)	31.2	0.688(0.993-0.477)
34	1.378(1.536-1.235)	33	1.756(7.532-0.409)	31.3	0.686(0.994-0.473)
34.1	1.379(1.539-1.236)	33.1	1.759(7.603-0.407)	31.4	0.684(0.996-0.470)
34.2	1.380(1.541-1.237)	33.2	1.763(7.674-0.405)
34.3	1.382(1.543-1.237)	33.3	1.767(7.746-0.403)
34.4	1.383(1.546-1.238)	33.4	1.770(7.818-0.401)
34.5	1.384(1.548-1.238)	33.5	1.774(7.892-0.399)
34.6	1.386(1.550-1.239)	33.6	1.778(7.966-0.397)
34.7	1.387(1.552-1.239)	33.7	1.782(8.041-0.395)
34.8	1.388(1.554-1.240)	33.8	1.785(8.117-0.393)
34.9	1.389(1.557-1.240)	33.9	1.789(8.194-0.391)
35	1.391(1.559-1.241)	34	1.793(8.272-0.389)
35.1	1.392(1.561-1.241)	34.1	1.796(8.350-0.386)
35.2	1.393(1.563-1.242)	34.2	1.800(8.429-0.384)
35.3	1.394(1.565-1.242)	34.3	1.804(8.510-0.382)
35.4	1.395(1.567-1.243)	34.4	1.808(8.591-0.380)
35.5	1.396(1.569-1.243)	34.5	1.811(8.673-0.378)
35.6	1.398(1.571-1.243)	34.6	1.815(8.756-0.376)
35.7	1.399(1.573-1.244)	34.7	1.819(8.840-0.374)
35.8	1.400(1.575-1.244)	34.8	1.823(8.925-0.372)
35.9	1.401(1.576-1.244)	34.9	1.826(9.010-0.370)
36	1.402(1.578-1.245)	35	1.830(9.097-0.368)
36.1	1.403(1.580-1.245)	35.1	1.834(9.185-0.366)
36.2	1.404(1.582-1.245)	35.2	1.838(9.273-0.364)
36.3	1.405(1.584-1.246)	35.3	1.842(9.363-0.362)
36.4	1.406(1.585-1.246)	35.4	1.846(9.454-0.360)
36.5	1.406(1.587-1.246)	35.5	1.849(9.545-0.358)
36.6	1.407(1.589-1.247)	35.6	1.853(9.638-0.356)
36.7	1.408(1.590-1.247)	35.7	1.857(9.731-0.354)
36.8	1.409(1.592-1.247)	35.8	1.861(9.826-0.352)
36.9	1.410(1.594-1.247)	35.9	1.865(9.922-0.350)
37	1.411(1.595-1.248)	36	1.869(10.019-0.349)
37.1	1.411(1.597-1.248)	36.1	1.872(10.117-0.347)
37.2	1.412(1.598-1.248)	36.2	1.876(10.216-0.345)
37.3	1.413(1.600-1.248)	36.3	1.880(10.316-0.343)
37.4	1.414(1.601-1.248)	36.4	1.884(10.417-0.341)
37.5	1.414(1.602-1.248)	36.5	1.888(10.519-0.339)
37.6	1.415(1.604-1.248)	36.6	1.892(10.623-0.337)
37.7	1.416(1.605-1.249)	36.7	1.896(10.728-0.335)
37.8	1.416(1.607-1.249)	36.8	1.900(10.833-0.333)
37.9	1.417(1.608-1.249)	36.9	1.904(10.940-0.331)
38	1.418(1.609-1.249)	37	1.908(11.049-0.329)
38.1	1.418(1.610-1.249)	37.1	1.912(11.158-0.328)
38.2	1.419(1.612-1.249)	37.2	1.916(11.268-0.326)
38.3	1.419(1.613-1.249)	37.3	1.920(11.380-0.324)
38.4	1.420(1.614-1.249)	37.4	1.924(11.493-0.322)
38.5	1.420(1.615-1.249)	37.5	1.928(11.608-0.320)
38.6	1.421(1.616-1.249)	37.6	1.932(11.723-0.318)
38.7	1.421(1.617-1.249)	37.7	1.936(11.840-0.316)
38.8	1.422(1.618-1.249)	37.8	1.940(11.958-0.315)
38.9	1.422(1.619-1.249)	37.9	1.944(12.078-0.313)
39	1.422(1.620-1.249)	38	1.948(12.199-0.311)
39.1	1.423(1.621-1.249)	38.1	1.952(12.321-0.309)
39.2	1.423(1.622-1.248)	38.2	1.956(12.444-0.307)
39.3	1.424(1.623-1.248)	38.3	1.960(12.569-0.306)
39.4	1.424(1.624-1.248)	38.4	1.964(12.696-0.304)
39.5	1.424(1.625-1.248)	38.5	1.968(12.823-0.302)
39.6	1.424(1.626-1.248)	38.6	1.972(12.952-0.300)
39.7	1.425(1.627-1.248)	38.7	1.976(13.083-0.298)
39.8	1.425(1.628-1.247)	38.8	1.980(13.215-0.297)
39.9	1.425(1.629-1.247)	38.9	1.984(13.348-0.295)
40	1.425(1.629-1.247)	39	1.988(13.483-0.293)
40.1	1.426(1.630-1.247)	39.1	1.992(13.620-0.291)
40.2	1.426(1.631-1.246)	39.2	1.996(13.758-0.290)
40.3	1.426(1.632-1.246)	39.3	2.001(13.897-0.288)
40.4	1.426(1.632-1.246)	39.4	2.005(14.038-0.286)
40.5	1.426(1.633-1.246)	39.5	2.009(14.181-0.285)
40.6	1.426(1.634-1.245)	39.6	2.013(14.325-0.283)
40.7	1.426(1.634-1.245)	39.7	2.017(14.471-0.281)
40.8	1.426(1.635-1.245)	39.8	2.021(14.618-0.279)
40.9	1.426(1.635-1.244)	39.9	2.025(14.767-0.278)
41	1.426(1.636-1.244)	40	2.030(14.918-0.276)
41.1	1.426(1.636-1.243)	40.1	2.034(15.070-0.274)
41.2	1.426(1.637-1.243)	40.2	2.038(15.224-0.273)
41.3	1.426(1.637-1.242)	40.3	2.042(15.380-0.271)
41.4	1.426(1.638-1.242)	40.4	2.046(15.537-0.270)
41.5	1.426(1.638-1.241)	40.5	2.051(15.696-0.268)
41.6	1.426(1.639-1.241)	40.6	2.055(15.857-0.266)
41.7	1.426(1.639-1.240)	40.7	2.059(16.020-0.265)
41.8	1.426(1.639-1.240)	40.8	2.063(16.184-0.263)
41.9	1.426(1.640-1.239)	40.9	2.068(16.351-0.261)
42	1.425(1.640-1.239)	41	2.072(16.519-0.260)
42.1	1.425(1.640-1.238)	41.1	2.076(16.689-0.258)
42.2	1.425(1.641-1.238)	41.2	2.081(16.861-0.257)
42.3	1.425(1.641-1.237)	41.3	2.085(17.035-0.255)
42.4	1.424(1.641-1.236)	41.4	2.089(17.210-0.254)
42.5	1.424(1.641-1.236)	41.5	2.093(17.388-0.252)
42.6	1.424(1.642-1.235)	41.6	2.098(17.567-0.251)
42.7	1.424(1.642-1.234)	41.7	2.102(17.749-0.249)
42.8	1.423(1.642-1.234)	41.8	2.106(17.932-0.247)
42.9	1.423(1.642-1.233)	41.9	2.111(18.118-0.246)
43	1.423(1.642-1.232)	42	2.115(18.306-0.244)
43.1	1.422(1.642-1.231)	42.1	2.120(18.495-0.243)
43.2	1.422(1.643-1.231)	42.2	2.124(18.687-0.241)
43.3	1.421(1.643-1.230)	42.3	2.128(18.881-0.240)
43.4	1.421(1.643-1.229)	42.4	2.133(19.077-0.238)
43.5	1.420(1.643-1.228)
43.6	1.420(1.643-1.227)
43.7	1.419(1.643-1.227)
43.8	1.419(1.643-1.226)
43.9	1.418(1.643-1.225)
44	1.418(1.643-1.224)
44.1	1.417(1.643-1.223)
44.2	1.417(1.643-1.222)
44.3	1.416(1.642-1.221)
44.4	1.416(1.642-1.220)
44.5	1.415(1.642-1.219)
44.6	1.414(1.642-1.218)
44.7	1.414(1.642-1.217)
44.8	1.413(1.642-1.216)
44.9	1.412(1.642-1.215)
45	1.411(1.641-1.214)
45.1	1.411(1.641-1.213)
45.2	1.410(1.641-1.211)
45.3	1.409(1.641-1.210)
45.4	1.408(1.640-1.209)
45.5	1.408(1.640-1.208)
45.6	1.407(1.640-1.207)
45.7	1.406(1.640-1.206)
45.8	1.405(1.639-1.204)
45.9	1.404(1.639-1.203)
46	1.403(1.639-1.202)
46.1	1.402(1.638-1.200)
46.2	1.401(1.638-1.199)
46.3	1.401(1.638-1.198)
46.4	1.400(1.637-1.196)
46.5	1.399(1.637-1.195)
46.6	1.398(1.636-1.194)
46.7	1.397(1.636-1.192)
46.8	1.396(1.636-1.191)
46.9	1.395(1.635-1.189)
47	1.394(1.635-1.188)
47.1	1.392(1.634-1.186)
47.2	1.391(1.634-1.185)
47.3	1.390(1.633-1.183)
47.4	1.389(1.633-1.182)
47.5	1.388(1.632-1.180)
47.6	1.387(1.632-1.179)
47.7	1.386(1.631-1.177)
47.8	1.385(1.631-1.176)
47.9	1.383(1.630-1.174)
48	1.382(1.630-1.172)
48.1	1.381(1.629-1.171)
48.2	1.380(1.628-1.169)
48.3	1.378(1.628-1.167)
48.4	1.377(1.627-1.166)
48.5	1.376(1.627-1.164)
48.6	1.375(1.626-1.162)
48.7	1.373(1.625-1.160)
48.8	1.372(1.625-1.158)
48.9	1.371(1.624-1.157)
49	1.369(1.624-1.155)
49.1	1.368(1.623-1.153)
49.2	1.367(1.622-1.151)
49.3	1.365(1.622-1.149)
49.4	1.364(1.621-1.147)
49.5	1.362(1.620-1.145)
49.6	1.361(1.620-1.144)
49.7	1.359(1.619-1.142)
49.8	1.358(1.618-1.140)
49.9	1.357(1.618-1.138)
50	1.355(1.617-1.136)
50.1	1.354(1.616-1.134)
50.2	1.352(1.615-1.132)
50.3	1.351(1.615-1.130)
50.4	1.349(1.614-1.128)
50.5	1.347(1.613-1.125)
50.6	1.346(1.613-1.123)
50.7	1.344(1.612-1.121)
50.8	1.343(1.611-1.119)
50.9	1.341(1.610-1.117)
51	1.340(1.610-1.115)
51.1	1.338(1.609-1.113)
51.2	1.336(1.608-1.110)
51.3	1.335(1.607-1.108)
51.4	1.333(1.606-1.106)
51.5	1.331(1.606-1.104)
51.6	1.330(1.605-1.102)
51.7	1.328(1.604-1.099)
51.8	1.326(1.603-1.097)
51.9	1.324(1.603-1.095)
52	1.323(1.602-1.092)
52.1	1.321(1.601-1.090)
52.2	1.319(1.600-1.088)
52.3	1.317(1.599-1.085)
52.4	1.316(1.598-1.083)
52.5	1.314(1.598-1.081)
52.6	1.312(1.597-1.078)
52.7	1.310(1.596-1.076)
52.8	1.309(1.595-1.073)
52.9	1.307(1.594-1.071)
53	1.305(1.593-1.068)
53.1	1.303(1.593-1.066)
53.2	1.301(1.592-1.064)
53.3	1.299(1.591-1.061)
53.4	1.297(1.590-1.059)
53.5	1.295(1.589-1.056)
53.6	1.294(1.588-1.054)
53.7	1.292(1.587-1.051)
53.8	1.290(1.587-1.048)
53.9	1.288(1.586-1.046)
54	1.286(1.585-1.043)
54.1	1.284(1.584-1.041)
54.2	1.282(1.583-1.038)
54.3	1.280(1.582-1.035)
54.4	1.278(1.581-1.033)
54.5	1.276(1.581-1.030)
54.6	1.274(1.580-1.028)
54.7	1.272(1.579-1.025)
54.8	1.270(1.578-1.022)
54.9	1.268(1.577-1.020)
55	1.266(1.576-1.017)
55.1	1.264(1.575-1.014)
55.2	1.262(1.574-1.011)
55.3	1.260(1.573-1.009)
55.4	1.258(1.572-1.006)
55.5	1.256(1.572-1.003)
55.6	1.254(1.571-1.000)
55.7	1.251(1.570-0.998)
55.8	1.249(1.569-0.995)
55.9	1.247(1.568-0.992)
56	1.245(1.567-0.989)
56.1	1.243(1.566-0.987)
56.2	1.241(1.565-0.984)
56.3	1.239(1.564-0.981)
56.4	1.237(1.563-0.978)
56.5	1.234(1.562-0.975)
56.6	1.232(1.561-0.972)
56.7	1.230(1.561-0.970)
56.8	1.228(1.560-0.967)
56.9	1.226(1.559-0.964)
57	1.224(1.558-0.961)
57.1	1.221(1.557-0.958)
57.2	1.219(1.556-0.955)
57.3	1.217(1.555-0.952)
57.4	1.215(1.554-0.949)
57.5	1.212(1.553-0.947)
57.6	1.210(1.552-0.944)
57.7	1.208(1.551-0.941)
57.8	1.206(1.550-0.938)
57.9	1.204(1.549-0.935)
58	1.201(1.548-0.932)
58.1	1.199(1.547-0.929)
58.2	1.197(1.546-0.926)
58.3	1.194(1.545-0.923)
58.4	1.192(1.545-0.920)
58.5	1.190(1.544-0.917)
58.6	1.188(1.543-0.914)
58.7	1.185(1.542-0.911)
58.8	1.183(1.541-0.908)
58.9	1.181(1.540-0.905)
59	1.178(1.539-0.902)
59.1	1.176(1.538-0.899)
59.2	1.174(1.537-0.896)
59.3	1.171(1.536-0.893)
59.4	1.169(1.535-0.890)
59.5	1.167(1.534-0.887)
59.6	1.164(1.533-0.884)
59.7	1.162(1.532-0.881)
59.8	1.160(1.531-0.878)
59.9	1.157(1.530-0.875)
60	1.155(1.529-0.872)
60.1	1.153(1.528-0.869)
60.2	1.150(1.527-0.866)
60.3	1.148(1.526-0.863)
60.4	1.145(1.525-0.860)
60.5	1.143(1.524-0.857)
60.6	1.141(1.523-0.854)
60.7	1.138(1.522-0.851)
60.8	1.136(1.521-0.848)
60.9	1.133(1.520-0.845)
61	1.131(1.519-0.842)
61.1	1.129(1.518-0.839)
61.2	1.126(1.517-0.836)
61.3	1.124(1.516-0.833)
61.4	1.121(1.515-0.830)
61.5	1.119(1.514-0.827)
61.6	1.117(1.513-0.824)
61.7	1.114(1.512-0.821)
61.8	1.112(1.511-0.818)
61.9	1.109(1.510-0.815)
62	1.107(1.509-0.812)
62.1	1.104(1.508-0.809)
62.2	1.102(1.507-0.806)
62.3	1.100(1.506-0.803)
62.4	1.097(1.505-0.800)
62.5	1.095(1.504-0.797)
62.6	1.092(1.503-0.793)
62.7	1.090(1.502-0.790)
62.8	1.087(1.501-0.787)
62.9	1.085(1.500-0.784)
63	1.082(1.499-0.781)
63.1	1.080(1.498-0.778)
63.2	1.077(1.497-0.775)
63.3	1.075(1.496-0.772)
63.4	1.072(1.495-0.769)
63.5	1.070(1.494-0.766)
63.6	1.067(1.493-0.763)
63.7	1.065(1.492-0.760)
63.8	1.063(1.491-0.757)
63.9	1.060(1.490-0.754)
64	1.058(1.489-0.751)
64.1	1.055(1.488-0.748)
64.2	1.053(1.487-0.745)
64.3	1.050(1.486-0.742)
64.4	1.048(1.485-0.739)
64.5	1.045(1.484-0.736)
64.6	1.043(1.483-0.733)
64.7	1.040(1.482-0.730)
64.8	1.038(1.481-0.727)
64.9	1.035(1.480-0.724)
65	1.033(1.479-0.721)
65.1	1.030(1.478-0.718)
65.2	1.028(1.477-0.715)
65.3	1.025(1.476-0.712)
65.4	1.023(1.475-0.709)
65.5	1.020(1.473-0.706)
65.6	1.018(1.472-0.703)
65.7	1.015(1.471-0.700)
65.8	1.013(1.470-0.697)
65.9	1.010(1.469-0.695)
66	1.008(1.468-0.692)
66.1	1.005(1.467-0.689)
66.2	1.003(1.466-0.686)
66.3	1.000(1.465-0.683)
66.4	0.998(1.464-0.680)
66.5	0.995(1.463-0.677)
66.6	0.993(1.462-0.674)
66.7	0.990(1.461-0.671)
66.8	0.988(1.460-0.668)
66.9	0.985(1.459-0.665)
67	0.983(1.458-0.662)
67.1	0.980(1.457-0.660)
67.2	0.978(1.456-0.657)
67.3	0.975(1.455-0.654)
67.4	0.973(1.454-0.651)
67.5	0.970(1.453-0.648)
67.6	0.968(1.451-0.645)
67.7	0.965(1.450-0.642)
67.8	0.963(1.449-0.640)
67.9	0.960(1.448-0.637)
68	0.958(1.447-0.634)
68.1	0.955(1.446-0.631)
68.2	0.953(1.445-0.628)
68.3	0.950(1.444-0.625)
68.4	0.948(1.443-0.623)
68.5	0.945(1.442-0.620)
68.6	0.943(1.441-0.617)
68.7	0.940(1.440-0.614)
68.8	0.938(1.439-0.611)
68.9	0.935(1.438-0.609)
69	0.933(1.437-0.606)
69.1	0.930(1.435-0.603)
69.2	0.928(1.434-0.600)
69.3	0.925(1.433-0.598)
69.4	0.923(1.432-0.595)
69.5	0.921(1.431-0.592)
69.6	0.918(1.430-0.589)
69.7	0.916(1.429-0.587)
69.8	0.913(1.428-0.584)
69.9	0.911(1.427-0.581)
70	0.908(1.426-0.579)
70.1	0.906(1.425-0.576)
70.2	0.903(1.424-0.573)
70.3	0.901(1.423-0.570)
70.4	0.898(1.422-0.568)
70.5	0.896(1.420-0.565)
70.6	0.893(1.419-0.562)
70.7	0.891(1.418-0.560)
70.8	0.889(1.417-0.557)
70.9	0.886(1.416-0.555)
71	0.884(1.415-0.552)
71.1	0.881(1.414-0.549)
71.2	0.879(1.413-0.547)
71.3	0.876(1.412-0.544)
71.4	0.874(1.411-0.541)
71.5	0.872(1.410-0.539)
71.6	0.869(1.409-0.536)
71.7	0.867(1.407-0.534)
71.8	0.864(1.406-0.531)
71.9	0.862(1.405-0.529)
72	0.859(1.404-0.526)
72.1	0.857(1.403-0.524)
72.2	0.855(1.402-0.521)
72.3	0.852(1.401-0.518)
72.4	0.850(1.400-0.516)
72.5	0.847(1.399-0.513)
72.6	0.845(1.398-0.511)
72.7	0.843(1.397-0.508)
72.8	0.840(1.395-0.506)
72.9	0.838(1.394-0.503)
73	0.835(1.393-0.501)
73.1	0.833(1.392-0.499)
73.2	0.831(1.391-0.496)
73.3	0.828(1.390-0.494)
73.4	0.826(1.389-0.491)
73.5	0.824(1.388-0.489)
73.6	0.821(1.387-0.486)
73.7	0.819(1.386-0.484)
73.8	0.817(1.385-0.482)
73.9	0.814(1.383-0.479)
74	0.812(1.382-0.477)
74.1	0.809(1.381-0.474)
74.2	0.807(1.380-0.472)
74.3	0.805(1.379-0.470)
74.4	0.802(1.378-0.467)
74.5	0.800(1.377-0.465)
74.6	0.798(1.376-0.463)
74.7	0.795(1.375-0.460)
74.8	0.793(1.374-0.458)
74.9	0.791(1.372-0.456)
75	0.789(1.371-0.453)
75.1	0.786(1.370-0.451)
75.2	0.784(1.369-0.449)
75.3	0.782(1.368-0.447)
75.4	0.779(1.367-0.444)
75.5	0.777(1.366-0.442)
75.6	0.775(1.365-0.440)
75.7	0.772(1.364-0.438)
75.8	0.770(1.363-0.435)
75.9	0.768(1.361-0.433)
76	0.766(1.360-0.431)
76.1	0.763(1.359-0.429)
76.2	0.761(1.358-0.426)
76.3	0.759(1.357-0.424)
76.4	0.757(1.356-0.422)
76.5	0.754(1.355-0.420)
76.6	0.752(1.354-0.418)
76.7	0.750(1.353-0.416)
76.8	0.748(1.352-0.413)
Notations: RR, relative risk; ILI, influenza-like illness; SO₂, Sulfur dioxide; NO₂, Nitrogen dioxide; Tem, temperature; Bold blue numbers represent the maximum RR value.

## Sheet: Table S8
Table S8. RR and 95%CI of the overall effects of environmental variables at P5 and P95 value on ILI in Fujian, China, 2015–2023.
Fujian	P5_NO₂=8 (ug/m³)	P5_SO₂=3 (ug/m³)	P5_Tem=8.9 (℃)	P95_NO₂=41 (ug/m³)	P95_SO₂=16 (ug/m³)	P95_Tem=29.3 (℃)
lag0	0.981(0.963-0.999)	0.938(0.916-0.960)	0.983(0.961-1.006)	1.032(1.011-1.053)	1.033(1.010-1.057)	1.032(1.011-1.054)
lag1	0.977(0.963-0.991)	0.954(0.937-0.972)	0.997(0.979-1.015)	1.032(1.016-1.048)	1.029(1.011-1.047)	1.029(1.012-1.045)
lag2	0.973(0.962-0.984)	0.970(0.957-0.984)	1.011(0.997-1.024)	1.031(1.020-1.043)	1.025(1.011-1.039)	1.026(1.013-1.038)
lag3	0.970(0.961-0.978)	0.986(0.974-0.997)	1.023(1.012-1.035)	1.031(1.022-1.041)	1.021(1.010-1.032)	1.022(1.013-1.032)
lag4	0.967(0.959-0.975)	0.999(0.989-1.010)	1.035(1.024-1.046)	1.030(1.021-1.040)	1.017(1.007-1.028)	1.019(1.010-1.028)
lag5	0.965(0.957-0.974)	1.011(0.999-1.023)	1.045(1.033-1.057)	1.030(1.020-1.040)	1.014(1.003-1.025)	1.017(1.007-1.026)
lag6	0.964(0.955-0.974)	1.020(1.007-1.033)	1.053(1.040-1.066)	1.028(1.017-1.039)	1.011(0.999-1.024)	1.014(1.003-1.025)
lag7	0.965(0.955-0.975)	1.025(1.012-1.039)	1.059(1.045-1.072)	1.026(1.015-1.038)	1.009(0.996-1.022)	1.011(1.000-1.022)
lag8	0.967(0.958-0.977)	1.026(1.013-1.039)	1.061(1.048-1.074)	1.024(1.013-1.035)	1.007(0.995-1.020)	1.009(0.998-1.019)
lag9	0.971(0.962-0.979)	1.024(1.012-1.036)	1.061(1.049-1.073)	1.021(1.011-1.032)	1.006(0.995-1.017)	1.006(0.997-1.016)
lag10	0.975(0.967-0.983)	1.019(1.008-1.030)	1.058(1.047-1.070)	1.018(1.009-1.028)	1.005(0.995-1.015)	1.004(0.995-1.013)
lag11	0.981(0.972-0.989)	1.011(1.000-1.023)	1.054(1.042-1.066)	1.015(1.005-1.025)	1.004(0.994-1.015)	1.002(0.992-1.012)
lag12	0.987(0.976-0.998)	1.002(0.988-1.016)	1.049(1.033-1.064)	1.011(1.000-1.023)	1.004(0.991-1.018)	1.000(0.988-1.012)
lag13	0.994(0.979-1.008)	0.991(0.974-1.009)	1.042(1.022-1.062)	1.008(0.992-1.024)	1.004(0.987-1.022)	0.998(0.982-1.014)
lag14	1.000(0.982-1.019)	0.981(0.959-1.003)	1.036(1.010-1.061)	1.004(0.984-1.024)	1.004(0.981-1.027)	0.996(0.976-1.017)
lag0-14	0.697(0.608-0.800)	0.889(0.747-1.058)	1.863(1.469-2.363)	1.426(1.244-1.636)	1.224(0.766-1.955)	0.731(0.552-0.966)
Notations: RR, relative risk; ILI, influenza-like illness; SO₂, Sulfur dioxide; NO₂, Nitrogen dioxide; Tem, temperature; Bold blue numbers represent the maximum RR value; P5/P95 value; The P5/P95 value is the 5th/95th Percentile of environmental values during the study period, which can represent extremely low/high exposure environmental conditions.

## Sheet: Table S9
Table S9. Cochran's multivariate Q test and I2 statistic of the sensitive analysis.
df value of time at 6	Q-statistics	df	P	I2 (%)
Overall cumulative effects
P50_NO₂	197.37	24	< 0.001	87.8
P50_ SO₂	393.25	24	< 0.001	93.9
P50_Tem	346.1	24	< 0.001	93.1
Lag response
P5_Tem	329.79	24	< 0.001	92.7
P95_Tem	224.98	24	< 0.001	89.3
P5_NO₂	293.1	24	< 0.001	91.8
P95_ NO₂	163.22	24	< 0.001	85.3
P5_SO₂	214.5	24	< 0.001	88.8
P95_ SO₂	394.06	24	< 0.001	93.9
df value of time at 8	Q-statistics	df	P	I2 (%)
Overall cumulative effects
P50_ NO₂	217.21	24	< 0.001	89
P50_ SO₂	436.41	24	< 0.001	94.5
P50_Tem	249.09	24	< 0.001	90.4
Lag response
P5_Tem	239.99	24	< 0.001	90
P95_Tem	217.04	24	< 0.001	88.9
P5_NO₂	233.99	24	< 0.001	89.7
P95_ NO₂	198.38	24	< 0.001	87.9
P5_SO₂	368.12	24	< 0.001	93.5
P95_ SO₂	258.83	24	< 0.001	90.7
Additional covariates	Q-statistics	df	P	I2 (%)
Overall cumulative effects
P50_ NO₂	632.63	24	< 0.001	96.2
P50_ SO₂	162.1	24	< 0.001	85.2
P50_Tem	311.06	24	< 0.001	92.3
Lag response
P5_Tem	274.58	24	< 0.001	91.3
P95_Tem	209.55	24	< 0.001	88.5
P5_NO₂	327.77	24	< 0.001	92.7
P95_ NO₂	365.05	24	< 0.001	93.4
P5_SO₂	269.99	24	< 0.001	91.1
P95_ SO₂	174.69	24	< 0.001	86.3
Exclusion of outlier cities	Q-statistics	df	P	I2 (%)
Overall cumulative effects
P50_ NO₂	188.51	18	< 0.001	79.7
P50_ SO₂	497.49	18	< 0.001	96.4
P50_Tem	237.12	18	< 0.001	92.4
Lag response
P5_Tem	265.73	18	< 0.001	93.2
P95_Tem	193.09	18	< 0.001	80.7
P5_NO₂	140.67	18	< 0.001	87.2
P95_ NO₂	152.64	18	< 0.001	88.2
P5_SO₂	146.59	18	< 0.001	87.7
P95_ SO₂	395.86	18	< 0.001	95.5
Notations: RR, relative risk; Q-statistics/P/I2, Indicators for quantifying the heterogeneity of environmental factors in various cities; P5/P95 value; The P5/P95 value is the 5th/95th Percentile of environmental values during the study period, which can represent can represent extremely low/high exposure environmental conditions.

## Sheet: Table S10
TableS10. RR and 95%CI of the overall effects of the sensitive analysis.
df value of time at 6	P5_NO₂=8 (ug/m3)	P5_SO₂=3 (ug/m3)	P5_Tem=8.9 (℃)	P95_NO₂=41 (ug/m3)	P95_SO₂=16 (ug/m3)	P95_Tem=29.3 (℃)
lag0	0.956(0.937-0.975)	0.969(0.948-0.991)	0.958(0.934-0.982)	1.039(1.020-1.058)	1.049(1.024-1.076)	1.020(1.001-1.039)
lag1	0.954(0.939-0.969)	0.982(0.965-0.999)	0.972(0.954-0.991)	1.037(1.022-1.052)	1.041(1.022-1.061)	1.017(1.003-1.032)
lag2	0.952(0.941-0.963)	0.994(0.981-1.008)	0.987(0.973-1.002)	1.035(1.024-1.046)	1.033(1.019-1.048)	1.015(1.004-1.026)
lag3	0.950(0.942-0.959)	1.006(0.995-1.017)	1.001(0.989-1.013)	1.033(1.024-1.042)	1.026(1.014-1.038)	1.013(1.004-1.021)
lag4	0.949(0.941-0.958)	1.016(1.006-1.027)	1.014(1.002-1.026)	1.031(1.023-1.040)	1.019(1.008-1.030)	1.010(1.003-1.018)
lag5	0.949(0.940-0.958)	1.025(1.013-1.036)	1.025(1.012-1.038)	1.030(1.020-1.039)	1.013(1.001-1.025)	1.008(1.000-1.017)
lag6	0.950(0.940-0.960)	1.031(1.018-1.043)	1.034(1.020-1.049)	1.028(1.017-1.038)	1.008(0.995-1.021)	1.006(0.997-1.016)
lag7	0.951(0.941-0.962)	1.034(1.021-1.047)	1.041(1.026-1.056)	1.026(1.015-1.036)	1.003(0.990-1.017)	1.004(0.994-1.014)
lag8	0.954(0.944-0.964)	1.033(1.021-1.046)	1.045(1.030-1.060)	1.023(1.013-1.034)	1.000(0.987-1.013)	1.003(0.993-1.012)
lag9	0.957(0.948-0.967)	1.030(1.019-1.041)	1.046(1.033-1.059)	1.021(1.012-1.031)	0.998(0.987-1.010)	1.001(0.992-1.010)
lag10	0.962(0.954-0.970)	1.025(1.014-1.035)	1.045(1.032-1.057)	1.019(1.011-1.027)	0.997(0.987-1.008)	0.999(0.991-1.007)
lag11	0.967(0.958-0.976)	1.017(1.007-1.027)	1.042(1.029-1.055)	1.017(1.008-1.026)	0.997(0.986-1.008)	0.998(0.989-1.007)
lag12	0.973(0.962-0.985)	1.008(0.995-1.021)	1.038(1.021-1.054)	1.014(1.004-1.025)	0.996(0.983-1.010)	0.997(0.986-1.008)
lag13	0.979(0.964-0.995)	0.998(0.982-1.015)	1.033(1.011-1.054)	1.012(0.998-1.027)	0.997(0.978-1.015)	0.995(0.981-1.010)
lag14	0.986(0.966-1.006)	0.988(0.967-1.009)	1.027(1.000-1.055)	1.010(0.991-1.028)	0.997(0.973-1.022)	0.994(0.975-1.013)
lag0-14	0.601(0.494-0.732)	1.062(0.974-1.159)	1.400(1.026-1.912)	1.395(1.254-1.551)	1.138(0.742-1.744)	0.760(0.615-0.938)
df value of time at 8	P5_NO₂=8 (ug/m3)	P5_SO₂=3 (ug/m3)	P5_Tem=8.9 (℃)	P95_NO₂=41 (ug/m3)	P95_SO₂=16 (ug/m3)	P95_Tem=29.3 (℃)
lag0	0.998(0.979-1.017)	0.943(0.924-0.962)	0.949(0.927-0.971)	1.037(1.020-1.055)	1.036(1.013-1.059)	1.019(1.002-1.037)
lag1	0.991(0.976-1.006)	0.957(0.942-0.973)	0.964(0.947-0.982)	1.036(1.023-1.050)	1.029(1.011-1.047)	1.016(1.003-1.030)
lag2	0.985(0.974-0.996)	0.971(0.959-0.984)	0.979(0.965-0.993)	1.035(1.024-1.045)	1.022(1.008-1.036)	1.014(1.004-1.024)
lag3	0.979(0.970-0.988)	0.984(0.974-0.995)	0.994(0.982-1.006)	1.033(1.025-1.042)	1.016(1.005-1.027)	1.011(1.003-1.020)
lag4	0.975(0.967-0.983)	0.996(0.986-1.006)	1.008(0.996-1.019)	1.032(1.024-1.040)	1.010(1.000-1.020)	1.009(1.002-1.017)
lag5	0.972(0.963-0.981)	1.006(0.995-1.016)	1.020(1.008-1.032)	1.030(1.021-1.039)	1.005(0.994-1.016)	1.007(0.999-1.015)
lag6	0.971(0.961-0.980)	1.013(1.001-1.024)	1.030(1.017-1.043)	1.028(1.019-1.038)	1.001(0.989-1.013)	1.005(0.996-1.014)
lag7	0.972(0.962-0.982)	1.017(1.005-1.029)	1.038(1.024-1.052)	1.026(1.016-1.036)	0.998(0.985-1.011)	1.003(0.994-1.012)
lag8	0.975(0.966-0.985)	1.017(1.006-1.029)	1.043(1.030-1.056)	1.024(1.015-1.033)	0.996(0.984-1.009)	1.001(0.993-1.010)
lag9	0.981(0.972-0.990)	1.015(1.004-1.025)	1.046(1.033-1.058)	1.021(1.013-1.030)	0.996(0.984-1.007)	1.000(0.992-1.008)
lag10	0.989(0.981-0.997)	1.009(1.000-1.019)	1.046(1.035-1.058)	1.019(1.011-1.027)	0.996(0.985-1.006)	0.998(0.991-1.006)
lag11	0.998(0.989-1.007)	1.002(0.992-1.012)	1.045(1.033-1.058)	1.016(1.008-1.024)	0.997(0.986-1.008)	0.997(0.989-1.005)
lag12	1.008(0.997-1.020)	0.993(0.982-1.005)	1.043(1.028-1.058)	1.013(1.003-1.023)	0.998(0.985-1.012)	0.996(0.986-1.006)
lag13	1.020(1.005-1.035)	0.984(0.969-0.999)	1.040(1.020-1.059)	1.010(0.997-1.024)	1.000(0.982-1.018)	0.995(0.982-1.008)
lag14	1.031(1.012-1.051)	0.974(0.955-0.992)	1.036(1.012-1.061)	1.007(0.991-1.024)	1.002(0.979-1.025)	0.994(0.977-1.011)
lag0-14	0.788(0.673-0.922)	0.916(0.822-1.020)	1.322(1.089-1.604)	1.240(1.125-1.367)	1.178(0.834-1.664)	0.849(0.683-1.055)
Additional covariates	P5_NO₂=8 (ug/m3)	P5_SO₂=3 (ug/m3)	P5_Tem=8.9 (℃)	P95_NO₂=41 (ug/m3)	P95_SO₂=16 (ug/m3)	P95_Tem=29.3 (℃)
lag0	0.966(0.946-0.988)	0.962(0.941-0.983)	0.982(0.958-1.007)	1.033(1.014-1.053)	1.033(1.007-1.060)	1.005(0.987-1.025)
lag1	0.963(0.947-0.980)	0.973(0.956-0.990)	0.992(0.973-1.012)	1.030(1.015-1.046)	1.029(1.009-1.050)	1.007(0.992-1.022)
lag2	0.960(0.948-0.973)	0.984(0.971-0.997)	1.003(0.988-1.018)	1.028(1.016-1.039)	1.026(1.010-1.041)	1.009(0.998-1.020)
lag3	0.958(0.948-0.967)	0.994(0.984-1.005)	1.012(1.000-1.024)	1.025(1.016-1.034)	1.022(1.010-1.035)	1.010(1.001-1.018)
lag4	0.956(0.948-0.965)	1.004(0.994-1.014)	1.021(1.009-1.033)	1.022(1.014-1.030)	1.019(1.008-1.030)	1.011(1.003-1.019)
lag5	0.955(0.946-0.964)	1.012(1.001-1.022)	1.029(1.016-1.042)	1.020(1.011-1.029)	1.016(1.004-1.028)	1.012(1.003-1.020)
lag6	0.956(0.946-0.966)	1.017(1.005-1.029)	1.036(1.022-1.050)	1.017(1.007-1.027)	1.013(1.000-1.026)	1.012(1.003-1.022)
lag7	0.957(0.947-0.968)	1.021(1.008-1.033)	1.041(1.026-1.056)	1.015(1.005-1.026)	1.011(0.997-1.024)	1.012(1.002-1.022)
lag8	0.960(0.950-0.971)	1.022(1.010-1.034)	1.044(1.030-1.059)	1.013(1.004-1.023)	1.008(0.995-1.022)	1.012(1.002-1.021)
lag9	0.965(0.956-0.974)	1.020(1.009-1.031)	1.046(1.033-1.059)	1.012(1.003-1.021)	1.006(0.994-1.018)	1.011(1.002-1.020)
lag10	0.971(0.962-0.979)	1.016(1.006-1.027)	1.046(1.034-1.059)	1.011(1.002-1.019)	1.005(0.994-1.016)	1.010(1.002-1.018)
lag11	0.978(0.968-0.987)	1.011(1.001-1.022)	1.046(1.032-1.059)	1.010(1.001-1.018)	1.003(0.992-1.014)	1.008(0.999-1.017)
lag12	0.985(0.974-0.997)	1.005(0.992-1.018)	1.044(1.028-1.061)	1.009(0.998-1.019)	1.001(0.987-1.016)	1.006(0.995-1.017)
lag13	0.993(0.978-1.009)	0.998(0.981-1.014)	1.042(1.021-1.063)	1.008(0.994-1.022)	1.000(0.982-1.019)	1.004(0.990-1.019)
lag14	1.002(0.982-1.022)	0.990(0.970-1.011)	1.040(1.013-1.067)	1.007(0.989-1.025)	0.999(0.975-1.023)	1.002(0.984-1.021)
Exclusion of outlier cities	P5_NO₂=10 (ug/m3)	P5_SO₂=2 (ug/m3)	P5_Tem=12.2 (℃)	P95_NO₂=48 (ug/m3)	P95_SO₂=15 (ug/m3)	P95_Tem=30.1 (℃)
lag0	0.976(0.960-0.991)	0.926(0.896-0.956)	0.958(0.934-0.982)	1.009(0.987-1.032)	1.043(1.019-1.067)	1.020(1.001-1.039)
lag1	0.972(0.961-0.984)	0.946(0.922-0.971)	0.972(0.954-0.991)	1.011(0.993-1.028)	1.036(1.018-1.054)	1.017(1.003-1.032)
lag2	0.970(0.961-0.978)	0.966(0.947-0.986)	0.987(0.973-1.002)	1.012(0.999-1.025)	1.030(1.016-1.044)	1.015(1.004-1.026)
lag3	0.967(0.960-0.974)	0.986(0.970-1.002)	1.001(0.989-1.013)	1.013(1.003-1.024)	1.024(1.013-1.035)	1.013(1.004-1.021)
lag4	0.965(0.959-0.972)	1.003(0.988-1.019)	1.014(1.002-1.026)	1.014(1.004-1.025)	1.018(1.008-1.028)	1.010(1.003-1.018)
lag5	0.964(0.957-0.971)	1.018(1.001-1.035)	1.025(1.012-1.038)	1.015(1.004-1.027)	1.013(1.002-1.025)	1.008(1.000-1.017)
lag6	0.964(0.956-0.972)	1.029(1.010-1.047)	1.034(1.020-1.049)	1.016(1.003-1.028)	1.009(0.997-1.022)	1.006(0.997-1.016)
lag7	0.965(0.957-0.973)	1.035(1.016-1.054)	1.041(1.026-1.056)	1.016(1.003-1.029)	1.006(0.993-1.019)	1.004(0.994-1.014)
lag8	0.967(0.960-0.975)	1.036(1.018-1.055)	1.045(1.030-1.060)	1.016(1.003-1.028)	1.004(0.992-1.016)	1.003(0.993-1.012)
lag9	0.971(0.964-0.978)	1.033(1.016-1.050)	1.046(1.033-1.059)	1.015(1.004-1.027)	1.003(0.992-1.014)	1.001(0.992-1.010)
lag10	0.976(0.969-0.982)	1.026(1.010-1.042)	1.045(1.032-1.057)	1.014(1.004-1.025)	1.003(0.992-1.013)	0.999(0.991-1.007)
lag11	0.981(0.974-0.988)	1.015(0.999-1.032)	1.042(1.029-1.055)	1.013(1.002-1.025)	1.003(0.992-1.014)	0.998(0.989-1.007)
lag12	0.987(0.978-0.996)	1.003(0.983-1.023)	1.038(1.021-1.054)	1.012(0.998-1.026)	1.004(0.990-1.017)	0.997(0.986-1.008)
lag13	0.994(0.982-1.006)	0.989(0.964-1.014)	1.033(1.011-1.054)	1.011(0.993-1.029)	1.005(0.987-1.022)	0.995(0.981-1.010)
lag14	1.001(0.985-1.017)	0.975(0.944-1.007)	1.027(1.000-1.055)	1.009(0.987-1.033)	1.006(0.983-1.029)	0.994(0.975-1.013)
Notations: RR, relative risk; ILI, influenza-like illness; SO₂, Sulfur dioxide; NO₂, Nitrogen dioxide; Tem, temperature; P5/P95 value; The P5/P95 value is the 5th/95th Percentile of environmental values during the study period, which can represent can represent extremely low/high exposure environmental conditions.
